# Supplementary material for: Feasibility study of single-image super-resolution scanning system based on deep learning for pathological diagnosis of oral epithelial dysplasia
Source: Front Med (Lausanne). 2025 Mar 12;12:1550512. doi: 10.3389/fmed.2025.1550512 (PMC11936936; doi:10.3389/fmed.2025.1550512)
Supplement: Supplementary file 1 [file Table_1.xlsx]

## Sheet: fid
Wall time	Step	Value
1.73158e+09	0	335.985	295.985
1.73159e+09	5	99.1885	59.1885
1.73159e+09	10	71.2471	31.2471
1.7316e+09	15	183.539	143.539
1.7316e+09	20	73.0249	33.0249
1.7316e+09	25	77.3034	37.3034
1.73161e+09	30	82.2245	42.2245
1.73161e+09	35	86.9451	46.9451
1.73162e+09	40	85.3284	45.3284
1.73162e+09	45	88.9301	48.9301
1.73163e+09	50	96.7077	56.7077
1.73163e+09	55	81.9507	41.9507
1.73164e+09	60	77.4217	37.4217
1.73164e+09	65	71.7514	31.7514
1.73165e+09	70	68.2499	28.2499
1.73165e+09	75	65.0342	25.0342
1.73166e+09	80	75.5009	35.5009
1.73166e+09	85	84.5175	44.5175
1.73167e+09	90	67.4043	27.4043
1.73167e+09	95	87.95	47.95
1.73167e+09	100	75.1916	35.1916
1.73168e+09	105	69.5761	29.5761
1.73168e+09	110	71.8872	31.8872
1.73169e+09	115	81.0688	41.0688
1.73169e+09	120	70.1062	30.1062
1.73169e+09	125	56.969	16.969
1.7317e+09	130	69.3387	29.3387
1.7317e+09	135	56.0591	16.0591
1.73171e+09	140	55.6454	15.6454
1.73171e+09	145	75.4935	35.4935
1.73171e+09	150	50.5259	10.5259
1.73172e+09	155	54.5751	14.5751
1.73172e+09	160	57.6035	17.6035
1.73172e+09	165	53.7097	13.7097
1.73173e+09	170	48.2815	8.28152
1.73173e+09	175	51.2897	11.2897
1.73174e+09	180	45.737	5.73701
1.73174e+09	185	46.8566	6.8566
1.73174e+09	190	55.4716	15.4716
1.73175e+09	195	47.3667	7.36666
1.73175e+09	200	46.2274	6.2274
1.73176e+09	205	71.0658	31.0658
1.73176e+09	210	57.8497	17.8497
1.73176e+09	215	49.5399	9.53995
1.73177e+09	220	42.5835	2.58347
1.73177e+09	225	49.9701	9.9701
1.73177e+09	230	57.0356	17.0356
1.73178e+09	235	49.3157	9.31571
1.73178e+09	240	69.6656	29.6656
1.73179e+09	245	51.6113	11.6113
1.73179e+09	250	60.0085	20.0085
1.73179e+09	255	45.9046	5.90456
1.7318e+09	260	57.8868	17.8868

## Sheet: psnr
Wall time	Step	Value
1.73158e+09	0	18.9
1.73159e+09	5	28.2831
1.73159e+09	10	29.7555
1.7316e+09	15	22.7333
1.7316e+09	20	29.6109
1.7316e+09	25	29.3432
1.73161e+09	30	29.9679
1.73161e+09	35	29.2694
1.73162e+09	40	29.2405
1.73162e+09	45	29.6855
1.73163e+09	50	25.6332
1.73163e+09	55	29.3469
1.73164e+09	60	29.4941
1.73164e+09	65	29.1613
1.73165e+09	70	28.9773
1.73165e+09	75	29.3116
1.73166e+09	80	29.9384
1.73166e+09	85	26.7476
1.73167e+09	90	29.6179
1.73167e+09	95	28.8602
1.73167e+09	100	29.3266
1.73168e+09	105	29.1439
1.73168e+09	110	29.3932
1.73169e+09	115	28.6761
1.73169e+09	120	28.9841
1.73169e+09	125	29.3135
1.7317e+09	130	29.3397
1.7317e+09	135	28.7295
1.73171e+09	140	29.3377
1.73171e+09	145	28.3497
1.73171e+09	150	28.6937
1.73172e+09	155	29.1496
1.73172e+09	160	29.7638
1.73172e+09	165	29.6443
1.73173e+09	170	28.9483
1.73173e+09	175	29.2944
1.73174e+09	180	29.5176
1.73174e+09	185	28.4097
1.73174e+09	190	29.4739
1.73175e+09	195	28.9486
1.73175e+09	200	28.9615
1.73176e+09	205	28.5648
1.73176e+09	210	29.6463
1.73176e+09	215	29.3232
1.73177e+09	220	29.2074
1.73177e+09	225	29.7187
1.73177e+09	230	28.7464
1.73178e+09	235	28.7217
1.73178e+09	240	29.6651
1.73179e+09	245	29.4522
1.73179e+09	250	28.5691
1.73179e+09	255	29.1707
1.7318e+09	260	28.9658

## Sheet: FID - PSNR
	FID Score	PSNR	PSNR-FID
	295.985	18.9	-277.085
	59.1885	28.2831	-30.9055
	31.2471	29.7555	-1.4916
	143.539	22.7333	-120.806
	33.0249	29.6109	-3.41402
	37.3034	29.3432	-7.96021
	42.2245	29.9679	-12.2566
	46.9451	29.2694	-17.6758
	45.3284	29.2405	-16.088
	48.9301	29.6855	-19.2446
	56.7077	25.6332	-31.0745
	41.9507	29.3469	-12.6039
	37.4217	29.4941	-7.92769
	31.7514	29.1613	-2.59011
	28.2499	28.9773	0.727381
	25.0342	29.3116	4.2774
	35.5009	29.9384	-5.56252
	44.5175	26.7476	-17.7699
	27.4043	29.6179	2.21362
	47.95	28.8602	-19.0898
	35.1916	29.3266	-5.865
	29.5761	29.1439	-0.432205
	31.8872	29.3932	-2.49399
	41.0688	28.6761	-12.3927
	30.1062	28.9841	-1.12211
	16.969	29.3135	12.3445
	29.3387	29.3397	0.00103951
	16.0591	28.7295	12.6704
	15.6454	29.3377	13.6923
	35.4935	28.3497	-7.14387
	10.5259	28.6937	18.1679
	14.5751	29.1496	14.5745
	17.6035	29.7638	12.1603
	13.7097	29.6443	15.9346
	8.28152	28.9483	20.6668
	11.2897	29.2944	18.0047
	5.73701	29.5176	23.7806
	6.8566	28.4097	21.5531
	15.4716	29.4739	14.0023
	7.36666	28.9486	21.5819
	6.2274	28.9615	22.7341
	31.0658	28.5648	-2.50098
	17.8497	29.6463	11.7966
	9.53995	29.3232	19.7833
	2.58347	29.2074	26.6239
	9.9701	29.7187	19.7486
	17.0356	28.7464	11.7108
	9.31571	28.7217	19.4059
	29.6656	29.6651	-0.000442505
	11.6113	29.4522	17.8409
	20.0085	28.5691	8.56058
	5.90456	29.1707	23.2662
	17.8868	28.9658	11.079
