# Supplementary material for: Feasibility study of single-image super-resolution scanning system based on deep learning for pathological diagnosis of oral epithelial dysplasia
Source: Front Med (Lausanne). 2025 Mar 12;12:1550512. doi: 10.3389/fmed.2025.1550512 (PMC11936936; doi:10.3389/fmed.2025.1550512)
Supplement: Supplementary file 3 [file Data_Sheet_1.zip]

Archive with 4 entries (2 files):
- logs/03.00.01_phase-1_GL0.9/
- logs/03.00.01_phase-2_GL0.9/
- logs/03.00.01_phase-1_GL0.9/events.out.tfevents.1731582148.DESKTOP-H6C8VVI.28008.0
- logs/03.00.01_phase-2_GL0.9/events.out.tfevents.1732438922.DESKTOP-H6C8VVI.13220.0
