# Supplementary material for: Feasibility study of single-image super-resolution scanning system based on deep learning for pathological diagnosis of oral epithelial dysplasia
Source: Front Med (Lausanne). 2025 Mar 12;12:1550512. doi: 10.3389/fmed.2025.1550512 (PMC11936936; doi:10.3389/fmed.2025.1550512)
Supplement: Supplementary file 4 [file Data_Sheet_2.zip]

Archive with 3 entries (3 files):
- Training Phase1 data list/test-paired.csv
- Training Phase1 data list/train-paired.csv
- Training Phase1 data list/valid-paired.csv
