# Supplementary material for: Feasibility study of single-image super-resolution scanning system based on deep learning for pathological diagnosis of oral epithelial dysplasia
Source: Front Med (Lausanne). 2025 Mar 12;12:1550512. doi: 10.3389/fmed.2025.1550512 (PMC11936936; doi:10.3389/fmed.2025.1550512)
Supplement: Supplementary file 4 [file Data_Sheet_2.zip › Training Phase1 data list/test-paired.csv]

low	high
C:/Dataset/202411_03.00.01/phase-1/lr_train\H_88-H_H18-38478-3-_IMG023x015_0_3_1.bmp	C:/Dataset/202411_03.00.01/phase-1/hr_train\H_88-H_H18-38478-3-_IMG023x015_0_3_1.bmp
C:/Dataset/202411_03.00.01/phase-1/lr_train\H21-514972_H21-51497-2-_IMG029x032_2_1_5.bmp	C:/Dataset/202411_03.00.01/phase-1/hr_train\H21-514972_H21-51497-2-_IMG029x032_2_1_5.bmp
C:/Dataset/202411_03.00.01/phase-1/lr_train\867-2H_H21-16985-1-_IMG010x016_1_3_0.bmp	C:/Dataset/202411_03.00.01/phase-1/hr_train\867-2H_H21-16985-1-_IMG010x016_1_3_0.bmp
C:/Dataset/202411_03.00.01/phase-1/lr_train\H_88-H_H18-38478-3-_IMG006x024_3_3_8.bmp	C:/Dataset/202411_03.00.01/phase-1/hr_train\H_88-H_H18-38478-3-_IMG006x024_3_3_8.bmp
C:/Dataset/202411_03.00.01/phase-1/lr_train\H_88-H_H18-38478-3-_IMG028x013_3_0_4.bmp	C:/Dataset/202411_03.00.01/phase-1/hr_train\H_88-H_H18-38478-3-_IMG028x013_3_0_4.bmp
C:/Dataset/202411_03.00.01/phase-1/lr_train\H_88-H_H18-38478-3-_IMG025x013_2_2_7.bmp	C:/Dataset/202411_03.00.01/phase-1/hr_train\H_88-H_H18-38478-3-_IMG025x013_2_2_7.bmp
C:/Dataset/202411_03.00.01/phase-1/lr_train\H21-514974_H21-51497-4-_IMG003x020_0_2_9.bmp	C:/Dataset/202411_03.00.01/phase-1/hr_train\H21-514974_H21-51497-4-_IMG003x020_0_2_9.bmp
C:/Dataset/202411_03.00.01/phase-1/lr_train\H_88-H_H18-38478-3-_IMG025x017_1_1_11.bmp	C:/Dataset/202411_03.00.01/phase-1/hr_train\H_88-H_H18-38478-3-_IMG025x017_1_1_11.bmp
C:/Dataset/202411_03.00.01/phase-1/lr_train\H_88-H_H18-38478-3-_IMG029x007_0_2_7.bmp	C:/Dataset/202411_03.00.01/phase-1/hr_train\H_88-H_H18-38478-3-_IMG029x007_0_2_7.bmp
C:/Dataset/202411_03.00.01/phase-1/lr_train\Q8b7-2H_H21-16985-2-_IMG011x018_0_0_2.bmp	C:/Dataset/202411_03.00.01/phase-1/hr_train\Q8b7-2H_H21-16985-2-_IMG011x018_0_0_2.bmp
C:/Dataset/202411_03.00.01/phase-1/lr_train\H_88-H_H18-38478-3-_IMG006x019_1_1_7.bmp	C:/Dataset/202411_03.00.01/phase-1/hr_train\H_88-H_H18-38478-3-_IMG006x019_1_1_7.bmp
C:/Dataset/202411_03.00.01/phase-1/lr_train\H_88-H_H18-38478-3-_IMG023x019_2_0_7.bmp	C:/Dataset/202411_03.00.01/phase-1/hr_train\H_88-H_H18-38478-3-_IMG023x019_2_0_7.bmp
C:/Dataset/202411_03.00.01/phase-1/lr_train\H_88-H_H18-38478-3-_IMG029x019_2_3_9.bmp	C:/Dataset/202411_03.00.01/phase-1/hr_train\H_88-H_H18-38478-3-_IMG029x019_2_3_9.bmp
C:/Dataset/202411_03.00.01/phase-1/lr_train\H_88-H_H18-38478-3-_IMG029x017_1_1_2.bmp	C:/Dataset/202411_03.00.01/phase-1/hr_train\H_88-H_H18-38478-3-_IMG029x017_1_1_2.bmp
C:/Dataset/202411_03.00.01/phase-1/lr_train\Q8b7-2H_H21-16985-2-_IMG010x023_0_3_6.bmp	C:/Dataset/202411_03.00.01/phase-1/hr_train\Q8b7-2H_H21-16985-2-_IMG010x023_0_3_6.bmp
C:/Dataset/202411_03.00.01/phase-1/lr_train\H21-514974_H21-51497-4-_IMG007x009_0_2_2.bmp	C:/Dataset/202411_03.00.01/phase-1/hr_train\H21-514974_H21-51497-4-_IMG007x009_0_2_2.bmp
C:/Dataset/202411_03.00.01/phase-1/lr_train\H21-514972_H21-51497-2-_IMG019x036_3_1_3.bmp	C:/Dataset/202411_03.00.01/phase-1/hr_train\H21-514972_H21-51497-2-_IMG019x036_3_1_3.bmp
C:/Dataset/202411_03.00.01/phase-1/lr_train\H21-514974_H21-51497-4-_IMG011x013_2_2_9.bmp	C:/Dataset/202411_03.00.01/phase-1/hr_train\H21-514974_H21-51497-4-_IMG011x013_2_2_9.bmp
C:/Dataset/202411_03.00.01/phase-1/lr_train\H21-514972_H21-51497-2-_IMG016x013_1_1_0.bmp	C:/Dataset/202411_03.00.01/phase-1/hr_train\H21-514972_H21-51497-2-_IMG016x013_1_1_0.bmp
C:/Dataset/202411_03.00.01/phase-1/lr_train\867-2H_H21-16985-1-_IMG018x009_3_3_5.bmp	C:/Dataset/202411_03.00.01/phase-1/hr_train\867-2H_H21-16985-1-_IMG018x009_3_3_5.bmp
C:/Dataset/202411_03.00.01/phase-1/lr_train\H_88-H_H18-38478-3-_IMG025x019_2_1_13.bmp	C:/Dataset/202411_03.00.01/phase-1/hr_train\H_88-H_H18-38478-3-_IMG025x019_2_1_13.bmp
C:/Dataset/202411_03.00.01/phase-1/lr_train\867-2H_H21-16985-1-_IMG012x011_0_3_12.bmp	C:/Dataset/202411_03.00.01/phase-1/hr_train\867-2H_H21-16985-1-_IMG012x011_0_3_12.bmp
C:/Dataset/202411_03.00.01/phase-1/lr_train\H_88-H_H18-38478-3-_IMG024x022_2_1_4.bmp	C:/Dataset/202411_03.00.01/phase-1/hr_train\H_88-H_H18-38478-3-_IMG024x022_2_1_4.bmp
C:/Dataset/202411_03.00.01/phase-1/lr_train\H_88-H_H18-38478-3-_IMG012x018_2_3_8.bmp	C:/Dataset/202411_03.00.01/phase-1/hr_train\H_88-H_H18-38478-3-_IMG012x018_2_3_8.bmp
C:/Dataset/202411_03.00.01/phase-1/lr_train\H21-514972_H21-51497-2-_IMG022x016_2_2_1.bmp	C:/Dataset/202411_03.00.01/phase-1/hr_train\H21-514972_H21-51497-2-_IMG022x016_2_2_1.bmp
C:/Dataset/202411_03.00.01/phase-1/lr_train\H_88-H_H18-38478-3-_IMG017x013_3_2_7.bmp	C:/Dataset/202411_03.00.01/phase-1/hr_train\H_88-H_H18-38478-3-_IMG017x013_3_2_7.bmp
C:/Dataset/202411_03.00.01/phase-1/lr_train\H_88-H_H18-38478-3-_IMG028x019_2_2_9.bmp	C:/Dataset/202411_03.00.01/phase-1/hr_train\H_88-H_H18-38478-3-_IMG028x019_2_2_9.bmp
C:/Dataset/202411_03.00.01/phase-1/lr_train\Q8b7-2H_H21-16985-2-_IMG013x021_3_0_8.bmp	C:/Dataset/202411_03.00.01/phase-1/hr_train\Q8b7-2H_H21-16985-2-_IMG013x021_3_0_8.bmp
C:/Dataset/202411_03.00.01/phase-1/lr_train\H21-514974_H21-51497-4-_IMG005x013_3_0_3.bmp	C:/Dataset/202411_03.00.01/phase-1/hr_train\H21-514974_H21-51497-4-_IMG005x013_3_0_3.bmp
C:/Dataset/202411_03.00.01/phase-1/lr_train\Q8b7-2H_H21-16985-2-_IMG018x014_3_3_7.bmp	C:/Dataset/202411_03.00.01/phase-1/hr_train\Q8b7-2H_H21-16985-2-_IMG018x014_3_3_7.bmp
C:/Dataset/202411_03.00.01/phase-1/lr_train\867-2H_H21-16985-1-_IMG007x009_2_0_6.bmp	C:/Dataset/202411_03.00.01/phase-1/hr_train\867-2H_H21-16985-1-_IMG007x009_2_0_6.bmp
C:/Dataset/202411_03.00.01/phase-1/lr_train\H_88-H_H18-38478-3-_IMG015x009_1_0_3.bmp	C:/Dataset/202411_03.00.01/phase-1/hr_train\H_88-H_H18-38478-3-_IMG015x009_1_0_3.bmp
C:/Dataset/202411_03.00.01/phase-1/lr_train\867-2H_H21-16985-1-_IMG007x014_2_3_10.bmp	C:/Dataset/202411_03.00.01/phase-1/hr_train\867-2H_H21-16985-1-_IMG007x014_2_3_10.bmp
C:/Dataset/202411_03.00.01/phase-1/lr_train\867-2H_H21-16985-1-_IMG030x006_2_0_0.bmp	C:/Dataset/202411_03.00.01/phase-1/hr_train\867-2H_H21-16985-1-_IMG030x006_2_0_0.bmp
C:/Dataset/202411_03.00.01/phase-1/lr_train\H21-514972_H21-51497-2-_IMG029x032_0_2_9.bmp	C:/Dataset/202411_03.00.01/phase-1/hr_train\H21-514972_H21-51497-2-_IMG029x032_0_2_9.bmp
C:/Dataset/202411_03.00.01/phase-1/lr_train\H21-514972_H21-51497-2-_IMG018x034_0_0_2.bmp	C:/Dataset/202411_03.00.01/phase-1/hr_train\H21-514972_H21-51497-2-_IMG018x034_0_0_2.bmp
C:/Dataset/202411_03.00.01/phase-1/lr_train\Q8b7-2H_H21-16985-2-_IMG003x006_1_2_2.bmp	C:/Dataset/202411_03.00.01/phase-1/hr_train\Q8b7-2H_H21-16985-2-_IMG003x006_1_2_2.bmp
C:/Dataset/202411_03.00.01/phase-1/lr_train\Q8b7-2H_H21-16985-2-_IMG006x009_1_2_9.bmp	C:/Dataset/202411_03.00.01/phase-1/hr_train\Q8b7-2H_H21-16985-2-_IMG006x009_1_2_9.bmp
C:/Dataset/202411_03.00.01/phase-1/lr_train\H21-514972_H21-51497-2-_IMG011x006_0_2_2.bmp	C:/Dataset/202411_03.00.01/phase-1/hr_train\H21-514972_H21-51497-2-_IMG011x006_0_2_2.bmp
C:/Dataset/202411_03.00.01/phase-1/lr_train\H21-514972_H21-51497-2-_IMG013x007_0_2_5.bmp	C:/Dataset/202411_03.00.01/phase-1/hr_train\H21-514972_H21-51497-2-_IMG013x007_0_2_5.bmp
C:/Dataset/202411_03.00.01/phase-1/lr_train\Q8b7-2H_H21-16985-2-_IMG017x006_1_2_12.bmp	C:/Dataset/202411_03.00.01/phase-1/hr_train\Q8b7-2H_H21-16985-2-_IMG017x006_1_2_12.bmp
C:/Dataset/202411_03.00.01/phase-1/lr_train\H21-514974_H21-51497-4-_IMG020x030_0_1_6.bmp	C:/Dataset/202411_03.00.01/phase-1/hr_train\H21-514974_H21-51497-4-_IMG020x030_0_1_6.bmp
C:/Dataset/202411_03.00.01/phase-1/lr_train\H_88-H_H18-38478-3-_IMG025x018_0_3_9.bmp	C:/Dataset/202411_03.00.01/phase-1/hr_train\H_88-H_H18-38478-3-_IMG025x018_0_3_9.bmp
C:/Dataset/202411_03.00.01/phase-1/lr_train\Q8b7-2H_H21-16985-2-_IMG005x022_2_2_7.bmp	C:/Dataset/202411_03.00.01/phase-1/hr_train\Q8b7-2H_H21-16985-2-_IMG005x022_2_2_7.bmp
C:/Dataset/202411_03.00.01/phase-1/lr_train\867-2H_H21-16985-1-_IMG017x010_2_1_9.bmp	C:/Dataset/202411_03.00.01/phase-1/hr_train\867-2H_H21-16985-1-_IMG017x010_2_1_9.bmp
C:/Dataset/202411_03.00.01/phase-1/lr_train\H21-514974_H21-51497-4-_IMG011x019_1_2_0.bmp	C:/Dataset/202411_03.00.01/phase-1/hr_train\H21-514974_H21-51497-4-_IMG011x019_1_2_0.bmp
C:/Dataset/202411_03.00.01/phase-1/lr_train\867-2H_H21-16985-1-_IMG014x012_0_0_4.bmp	C:/Dataset/202411_03.00.01/phase-1/hr_train\867-2H_H21-16985-1-_IMG014x012_0_0_4.bmp
C:/Dataset/202411_03.00.01/phase-1/lr_train\H_88-H_H18-38478-3-_IMG013x013_3_1_8.bmp	C:/Dataset/202411_03.00.01/phase-1/hr_train\H_88-H_H18-38478-3-_IMG013x013_3_1_8.bmp
C:/Dataset/202411_03.00.01/phase-1/lr_train\H_88-H_H18-38478-3-_IMG029x007_2_2_4.bmp	C:/Dataset/202411_03.00.01/phase-1/hr_train\H_88-H_H18-38478-3-_IMG029x007_2_2_4.bmp
C:/Dataset/202411_03.00.01/phase-1/lr_train\H_88-H_H18-38478-3-_IMG025x013_0_2_14.bmp	C:/Dataset/202411_03.00.01/phase-1/hr_train\H_88-H_H18-38478-3-_IMG025x013_0_2_14.bmp
C:/Dataset/202411_03.00.01/phase-1/lr_train\H_88-H_H18-38478-3-_IMG013x012_0_3_4.bmp	C:/Dataset/202411_03.00.01/phase-1/hr_train\H_88-H_H18-38478-3-_IMG013x012_0_3_4.bmp
C:/Dataset/202411_03.00.01/phase-1/lr_train\867-2H_H21-16985-1-_IMG027x006_2_2_2.bmp	C:/Dataset/202411_03.00.01/phase-1/hr_train\867-2H_H21-16985-1-_IMG027x006_2_2_2.bmp
C:/Dataset/202411_03.00.01/phase-1/lr_train\H_88-H_H18-38478-3-_IMG008x006_0_2_11.bmp	C:/Dataset/202411_03.00.01/phase-1/hr_train\H_88-H_H18-38478-3-_IMG008x006_0_2_11.bmp
C:/Dataset/202411_03.00.01/phase-1/lr_train\Q8b7-2H_H21-16985-2-_IMG018x015_2_2_3.bmp	C:/Dataset/202411_03.00.01/phase-1/hr_train\Q8b7-2H_H21-16985-2-_IMG018x015_2_2_3.bmp
C:/Dataset/202411_03.00.01/phase-1/lr_train\Q8b7-2H_H21-16985-2-_IMG012x021_2_0_0.bmp	C:/Dataset/202411_03.00.01/phase-1/hr_train\Q8b7-2H_H21-16985-2-_IMG012x021_2_0_0.bmp
C:/Dataset/202411_03.00.01/phase-1/lr_train\H21-514972_H21-51497-2-_IMG015x010_3_1_5.bmp	C:/Dataset/202411_03.00.01/phase-1/hr_train\H21-514972_H21-51497-2-_IMG015x010_3_1_5.bmp
C:/Dataset/202411_03.00.01/phase-1/lr_train\H21-514972_H21-51497-2-_IMG021x013_2_0_8.bmp	C:/Dataset/202411_03.00.01/phase-1/hr_train\H21-514972_H21-51497-2-_IMG021x013_2_0_8.bmp
C:/Dataset/202411_03.00.01/phase-1/lr_train\H_88-H_H18-38478-3-_IMG003x024_2_2_12.bmp	C:/Dataset/202411_03.00.01/phase-1/hr_train\H_88-H_H18-38478-3-_IMG003x024_2_2_12.bmp
C:/Dataset/202411_03.00.01/phase-1/lr_train\H_88-H_H18-38478-3-_IMG022x015_0_0_7.bmp	C:/Dataset/202411_03.00.01/phase-1/hr_train\H_88-H_H18-38478-3-_IMG022x015_0_0_7.bmp
C:/Dataset/202411_03.00.01/phase-1/lr_train\H21-514972_H21-51497-2-_IMG022x011_2_0_2.bmp	C:/Dataset/202411_03.00.01/phase-1/hr_train\H21-514972_H21-51497-2-_IMG022x011_2_0_2.bmp
C:/Dataset/202411_03.00.01/phase-1/lr_train\867-2H_H21-16985-1-_IMG030x013_2_2_10.bmp	C:/Dataset/202411_03.00.01/phase-1/hr_train\867-2H_H21-16985-1-_IMG030x013_2_2_10.bmp
C:/Dataset/202411_03.00.01/phase-1/lr_train\H_88-H_H18-38478-3-_IMG020x020_1_3_12.bmp	C:/Dataset/202411_03.00.01/phase-1/hr_train\H_88-H_H18-38478-3-_IMG020x020_1_3_12.bmp
C:/Dataset/202411_03.00.01/phase-1/lr_train\H21-514974_H21-51497-4-_IMG003x017_0_3_1.bmp	C:/Dataset/202411_03.00.01/phase-1/hr_train\H21-514974_H21-51497-4-_IMG003x017_0_3_1.bmp
C:/Dataset/202411_03.00.01/phase-1/lr_train\H_88-H_H18-38478-3-_IMG012x019_2_3_11.bmp	C:/Dataset/202411_03.00.01/phase-1/hr_train\H_88-H_H18-38478-3-_IMG012x019_2_3_11.bmp
C:/Dataset/202411_03.00.01/phase-1/lr_train\Q8b7-2H_H21-16985-2-_IMG017x010_3_3_14.bmp	C:/Dataset/202411_03.00.01/phase-1/hr_train\Q8b7-2H_H21-16985-2-_IMG017x010_3_3_14.bmp
C:/Dataset/202411_03.00.01/phase-1/lr_train\H_88-H_H18-38478-3-_IMG023x019_0_2_10.bmp	C:/Dataset/202411_03.00.01/phase-1/hr_train\H_88-H_H18-38478-3-_IMG023x019_0_2_10.bmp
C:/Dataset/202411_03.00.01/phase-1/lr_train\Q8b7-2H_H21-16985-2-_IMG017x013_3_1_0.bmp	C:/Dataset/202411_03.00.01/phase-1/hr_train\Q8b7-2H_H21-16985-2-_IMG017x013_3_1_0.bmp
C:/Dataset/202411_03.00.01/phase-1/lr_train\Q8b7-2H_H21-16985-2-_IMG007x015_3_2_0.bmp	C:/Dataset/202411_03.00.01/phase-1/hr_train\Q8b7-2H_H21-16985-2-_IMG007x015_3_2_0.bmp
C:/Dataset/202411_03.00.01/phase-1/lr_train\Q8b7-2H_H21-16985-2-_IMG008x020_1_3_6.bmp	C:/Dataset/202411_03.00.01/phase-1/hr_train\Q8b7-2H_H21-16985-2-_IMG008x020_1_3_6.bmp
C:/Dataset/202411_03.00.01/phase-1/lr_train\867-2H_H21-16985-1-_IMG027x011_1_3_7.bmp	C:/Dataset/202411_03.00.01/phase-1/hr_train\867-2H_H21-16985-1-_IMG027x011_1_3_7.bmp
C:/Dataset/202411_03.00.01/phase-1/lr_train\Q8b7-2H_H21-16985-2-_IMG020x013_1_1_2.bmp	C:/Dataset/202411_03.00.01/phase-1/hr_train\Q8b7-2H_H21-16985-2-_IMG020x013_1_1_2.bmp
C:/Dataset/202411_03.00.01/phase-1/lr_train\H21-514974_H21-51497-4-_IMG010x010_0_0_2.bmp	C:/Dataset/202411_03.00.01/phase-1/hr_train\H21-514974_H21-51497-4-_IMG010x010_0_0_2.bmp
C:/Dataset/202411_03.00.01/phase-1/lr_train\H21-514972_H21-51497-2-_IMG022x038_3_1_4.bmp	C:/Dataset/202411_03.00.01/phase-1/hr_train\H21-514972_H21-51497-2-_IMG022x038_3_1_4.bmp
C:/Dataset/202411_03.00.01/phase-1/lr_train\Q8b7-2H_H21-16985-2-_IMG004x007_3_1_1.bmp	C:/Dataset/202411_03.00.01/phase-1/hr_train\Q8b7-2H_H21-16985-2-_IMG004x007_3_1_1.bmp
C:/Dataset/202411_03.00.01/phase-1/lr_train\H21-514972_H21-51497-2-_IMG016x012_3_3_3.bmp	C:/Dataset/202411_03.00.01/phase-1/hr_train\H21-514972_H21-51497-2-_IMG016x012_3_3_3.bmp
C:/Dataset/202411_03.00.01/phase-1/lr_train\Q8b7-2H_H21-16985-2-_IMG017x013_2_3_0.bmp	C:/Dataset/202411_03.00.01/phase-1/hr_train\Q8b7-2H_H21-16985-2-_IMG017x013_2_3_0.bmp
C:/Dataset/202411_03.00.01/phase-1/lr_train\867-2H_H21-16985-1-_IMG007x014_0_2_2.bmp	C:/Dataset/202411_03.00.01/phase-1/hr_train\867-2H_H21-16985-1-_IMG007x014_0_2_2.bmp
C:/Dataset/202411_03.00.01/phase-1/lr_train\H21-514972_H21-51497-2-_IMG023x019_0_1_0.bmp	C:/Dataset/202411_03.00.01/phase-1/hr_train\H21-514972_H21-51497-2-_IMG023x019_0_1_0.bmp
C:/Dataset/202411_03.00.01/phase-1/lr_train\H_88-H_H18-38478-3-_IMG013x013_0_1_3.bmp	C:/Dataset/202411_03.00.01/phase-1/hr_train\H_88-H_H18-38478-3-_IMG013x013_0_1_3.bmp
C:/Dataset/202411_03.00.01/phase-1/lr_train\Q8b7-2H_H21-16985-2-_IMG015x009_3_1_3.bmp	C:/Dataset/202411_03.00.01/phase-1/hr_train\Q8b7-2H_H21-16985-2-_IMG015x009_3_1_3.bmp
C:/Dataset/202411_03.00.01/phase-1/lr_train\Q8b7-2H_H21-16985-2-_IMG018x012_2_3_8.bmp	C:/Dataset/202411_03.00.01/phase-1/hr_train\Q8b7-2H_H21-16985-2-_IMG018x012_2_3_8.bmp
C:/Dataset/202411_03.00.01/phase-1/lr_train\H21-514974_H21-51497-4-_IMG014x030_2_0_8.bmp	C:/Dataset/202411_03.00.01/phase-1/hr_train\H21-514974_H21-51497-4-_IMG014x030_2_0_8.bmp
C:/Dataset/202411_03.00.01/phase-1/lr_train\Q8b7-2H_H21-16985-2-_IMG006x018_3_0_0.bmp	C:/Dataset/202411_03.00.01/phase-1/hr_train\Q8b7-2H_H21-16985-2-_IMG006x018_3_0_0.bmp
C:/Dataset/202411_03.00.01/phase-1/lr_train\H21-514972_H21-51497-2-_IMG022x014_1_2_12.bmp	C:/Dataset/202411_03.00.01/phase-1/hr_train\H21-514972_H21-51497-2-_IMG022x014_1_2_12.bmp
C:/Dataset/202411_03.00.01/phase-1/lr_train\867-2H_H21-16985-1-_IMG028x009_1_1_3.bmp	C:/Dataset/202411_03.00.01/phase-1/hr_train\867-2H_H21-16985-1-_IMG028x009_1_1_3.bmp
C:/Dataset/202411_03.00.01/phase-1/lr_train\H_88-H_H18-38478-3-_IMG025x019_2_1_0.bmp	C:/Dataset/202411_03.00.01/phase-1/hr_train\H_88-H_H18-38478-3-_IMG025x019_2_1_0.bmp
C:/Dataset/202411_03.00.01/phase-1/lr_train\867-2H_H21-16985-1-_IMG031x008_1_1_13.bmp	C:/Dataset/202411_03.00.01/phase-1/hr_train\867-2H_H21-16985-1-_IMG031x008_1_1_13.bmp
C:/Dataset/202411_03.00.01/phase-1/lr_train\H21-514974_H21-51497-4-_IMG011x008_2_3_3.bmp	C:/Dataset/202411_03.00.01/phase-1/hr_train\H21-514974_H21-51497-4-_IMG011x008_2_3_3.bmp
C:/Dataset/202411_03.00.01/phase-1/lr_train\Q8b7-2H_H21-16985-2-_IMG009x022_3_1_7.bmp	C:/Dataset/202411_03.00.01/phase-1/hr_train\Q8b7-2H_H21-16985-2-_IMG009x022_3_1_7.bmp
C:/Dataset/202411_03.00.01/phase-1/lr_train\H_88-H_H18-38478-3-_IMG004x023_2_3_7.bmp	C:/Dataset/202411_03.00.01/phase-1/hr_train\H_88-H_H18-38478-3-_IMG004x023_2_3_7.bmp
C:/Dataset/202411_03.00.01/phase-1/lr_train\H_88-H_H18-38478-3-_IMG013x015_3_2_3.bmp	C:/Dataset/202411_03.00.01/phase-1/hr_train\H_88-H_H18-38478-3-_IMG013x015_3_2_3.bmp
C:/Dataset/202411_03.00.01/phase-1/lr_train\H_88-H_H18-38478-3-_IMG029x022_3_1_5.bmp	C:/Dataset/202411_03.00.01/phase-1/hr_train\H_88-H_H18-38478-3-_IMG029x022_3_1_5.bmp
C:/Dataset/202411_03.00.01/phase-1/lr_train\867-2H_H21-16985-1-_IMG018x009_1_0_2.bmp	C:/Dataset/202411_03.00.01/phase-1/hr_train\867-2H_H21-16985-1-_IMG018x009_1_0_2.bmp
C:/Dataset/202411_03.00.01/phase-1/lr_train\867-2H_H21-16985-1-_IMG035x007_0_2_0.bmp	C:/Dataset/202411_03.00.01/phase-1/hr_train\867-2H_H21-16985-1-_IMG035x007_0_2_0.bmp
C:/Dataset/202411_03.00.01/phase-1/lr_train\H21-514972_H21-51497-2-_IMG018x009_1_1_6.bmp	C:/Dataset/202411_03.00.01/phase-1/hr_train\H21-514972_H21-51497-2-_IMG018x009_1_1_6.bmp
C:/Dataset/202411_03.00.01/phase-1/lr_train\H_88-H_H18-38478-3-_IMG023x014_3_1_9.bmp	C:/Dataset/202411_03.00.01/phase-1/hr_train\H_88-H_H18-38478-3-_IMG023x014_3_1_9.bmp
C:/Dataset/202411_03.00.01/phase-1/lr_train\H_88-H_H18-38478-3-_IMG023x011_2_1_6.bmp	C:/Dataset/202411_03.00.01/phase-1/hr_train\H_88-H_H18-38478-3-_IMG023x011_2_1_6.bmp
C:/Dataset/202411_03.00.01/phase-1/lr_train\Q8b7-2H_H21-16985-2-_IMG008x018_3_1_10.bmp	C:/Dataset/202411_03.00.01/phase-1/hr_train\Q8b7-2H_H21-16985-2-_IMG008x018_3_1_10.bmp
C:/Dataset/202411_03.00.01/phase-1/lr_train\H21-514974_H21-51497-4-_IMG012x009_3_0_1.bmp	C:/Dataset/202411_03.00.01/phase-1/hr_train\H21-514974_H21-51497-4-_IMG012x009_3_0_1.bmp
C:/Dataset/202411_03.00.01/phase-1/lr_train\H21-514974_H21-51497-4-_IMG003x022_1_3_4.bmp	C:/Dataset/202411_03.00.01/phase-1/hr_train\H21-514974_H21-51497-4-_IMG003x022_1_3_4.bmp
C:/Dataset/202411_03.00.01/phase-1/lr_train\867-2H_H21-16985-1-_IMG006x008_0_3_6.bmp	C:/Dataset/202411_03.00.01/phase-1/hr_train\867-2H_H21-16985-1-_IMG006x008_0_3_6.bmp
C:/Dataset/202411_03.00.01/phase-1/lr_train\H21-514972_H21-51497-2-_IMG024x017_2_1_1.bmp	C:/Dataset/202411_03.00.01/phase-1/hr_train\H21-514972_H21-51497-2-_IMG024x017_2_1_1.bmp
C:/Dataset/202411_03.00.01/phase-1/lr_train\H_88-H_H18-38478-3-_IMG014x011_0_1_5.bmp	C:/Dataset/202411_03.00.01/phase-1/hr_train\H_88-H_H18-38478-3-_IMG014x011_0_1_5.bmp
C:/Dataset/202411_03.00.01/phase-1/lr_train\867-2H_H21-16985-1-_IMG034x013_2_0_6.bmp	C:/Dataset/202411_03.00.01/phase-1/hr_train\867-2H_H21-16985-1-_IMG034x013_2_0_6.bmp
C:/Dataset/202411_03.00.01/phase-1/lr_train\H21-514972_H21-51497-2-_IMG006x005_2_2_4.bmp	C:/Dataset/202411_03.00.01/phase-1/hr_train\H21-514972_H21-51497-2-_IMG006x005_2_2_4.bmp
C:/Dataset/202411_03.00.01/phase-1/lr_train\867-2H_H21-16985-1-_IMG029x010_2_1_7.bmp	C:/Dataset/202411_03.00.01/phase-1/hr_train\867-2H_H21-16985-1-_IMG029x010_2_1_7.bmp
C:/Dataset/202411_03.00.01/phase-1/lr_train\Q8b7-2H_H21-16985-2-_IMG018x007_1_0_9.bmp	C:/Dataset/202411_03.00.01/phase-1/hr_train\Q8b7-2H_H21-16985-2-_IMG018x007_1_0_9.bmp
C:/Dataset/202411_03.00.01/phase-1/lr_train\H_88-H_H18-38478-3-_IMG004x023_3_1_8.bmp	C:/Dataset/202411_03.00.01/phase-1/hr_train\H_88-H_H18-38478-3-_IMG004x023_3_1_8.bmp
C:/Dataset/202411_03.00.01/phase-1/lr_train\H_88-H_H18-38478-3-_IMG011x014_0_2_0.bmp	C:/Dataset/202411_03.00.01/phase-1/hr_train\H_88-H_H18-38478-3-_IMG011x014_0_2_0.bmp
C:/Dataset/202411_03.00.01/phase-1/lr_train\H21-514972_H21-51497-2-_IMG007x006_1_1_1.bmp	C:/Dataset/202411_03.00.01/phase-1/hr_train\H21-514972_H21-51497-2-_IMG007x006_1_1_1.bmp
C:/Dataset/202411_03.00.01/phase-1/lr_train\Q8b7-2H_H21-16985-2-_IMG009x005_0_0_11.bmp	C:/Dataset/202411_03.00.01/phase-1/hr_train\Q8b7-2H_H21-16985-2-_IMG009x005_0_0_11.bmp
C:/Dataset/202411_03.00.01/phase-1/lr_train\Q8b7-2H_H21-16985-2-_IMG014x019_1_0_7.bmp	C:/Dataset/202411_03.00.01/phase-1/hr_train\Q8b7-2H_H21-16985-2-_IMG014x019_1_0_7.bmp
C:/Dataset/202411_03.00.01/phase-1/lr_train\H_88-H_H18-38478-3-_IMG013x018_2_0_7.bmp	C:/Dataset/202411_03.00.01/phase-1/hr_train\H_88-H_H18-38478-3-_IMG013x018_2_0_7.bmp
C:/Dataset/202411_03.00.01/phase-1/lr_train\Q8b7-2H_H21-16985-2-_IMG018x014_3_2_4.bmp	C:/Dataset/202411_03.00.01/phase-1/hr_train\Q8b7-2H_H21-16985-2-_IMG018x014_3_2_4.bmp
C:/Dataset/202411_03.00.01/phase-1/lr_train\H21-514972_H21-51497-2-_IMG022x026_3_2_3.bmp	C:/Dataset/202411_03.00.01/phase-1/hr_train\H21-514972_H21-51497-2-_IMG022x026_3_2_3.bmp
C:/Dataset/202411_03.00.01/phase-1/lr_train\Q8b7-2H_H21-16985-2-_IMG008x023_0_2_4.bmp	C:/Dataset/202411_03.00.01/phase-1/hr_train\Q8b7-2H_H21-16985-2-_IMG008x023_0_2_4.bmp
C:/Dataset/202411_03.00.01/phase-1/lr_train\Q8b7-2H_H21-16985-2-_IMG010x017_0_2_9.bmp	C:/Dataset/202411_03.00.01/phase-1/hr_train\Q8b7-2H_H21-16985-2-_IMG010x017_0_2_9.bmp
C:/Dataset/202411_03.00.01/phase-1/lr_train\H_88-H_H18-38478-3-_IMG029x006_3_3_7.bmp	C:/Dataset/202411_03.00.01/phase-1/hr_train\H_88-H_H18-38478-3-_IMG029x006_3_3_7.bmp
C:/Dataset/202411_03.00.01/phase-1/lr_train\H_88-H_H18-38478-3-_IMG015x015_0_3_11.bmp	C:/Dataset/202411_03.00.01/phase-1/hr_train\H_88-H_H18-38478-3-_IMG015x015_0_3_11.bmp
C:/Dataset/202411_03.00.01/phase-1/lr_train\H21-514972_H21-51497-2-_IMG009x004_3_0_0.bmp	C:/Dataset/202411_03.00.01/phase-1/hr_train\H21-514972_H21-51497-2-_IMG009x004_3_0_0.bmp
C:/Dataset/202411_03.00.01/phase-1/lr_train\Q8b7-2H_H21-16985-2-_IMG015x010_2_0_2.bmp	C:/Dataset/202411_03.00.01/phase-1/hr_train\Q8b7-2H_H21-16985-2-_IMG015x010_2_0_2.bmp
C:/Dataset/202411_03.00.01/phase-1/lr_train\Q8b7-2H_H21-16985-2-_IMG019x009_3_2_7.bmp	C:/Dataset/202411_03.00.01/phase-1/hr_train\Q8b7-2H_H21-16985-2-_IMG019x009_3_2_7.bmp
C:/Dataset/202411_03.00.01/phase-1/lr_train\867-2H_H21-16985-1-_IMG034x015_2_3_12.bmp	C:/Dataset/202411_03.00.01/phase-1/hr_train\867-2H_H21-16985-1-_IMG034x015_2_3_12.bmp
C:/Dataset/202411_03.00.01/phase-1/lr_train\H21-514972_H21-51497-2-_IMG026x017_2_1_8.bmp	C:/Dataset/202411_03.00.01/phase-1/hr_train\H21-514972_H21-51497-2-_IMG026x017_2_1_8.bmp
C:/Dataset/202411_03.00.01/phase-1/lr_train\867-2H_H21-16985-1-_IMG027x007_2_0_7.bmp	C:/Dataset/202411_03.00.01/phase-1/hr_train\867-2H_H21-16985-1-_IMG027x007_2_0_7.bmp
C:/Dataset/202411_03.00.01/phase-1/lr_train\H21-514974_H21-51497-4-_IMG024x025_1_0_0.bmp	C:/Dataset/202411_03.00.01/phase-1/hr_train\H21-514974_H21-51497-4-_IMG024x025_1_0_0.bmp
C:/Dataset/202411_03.00.01/phase-1/lr_train\H_88-H_H18-38478-3-_IMG011x005_3_3_4.bmp	C:/Dataset/202411_03.00.01/phase-1/hr_train\H_88-H_H18-38478-3-_IMG011x005_3_3_4.bmp
C:/Dataset/202411_03.00.01/phase-1/lr_train\Q8b7-2H_H21-16985-2-_IMG003x008_1_1_4.bmp	C:/Dataset/202411_03.00.01/phase-1/hr_train\Q8b7-2H_H21-16985-2-_IMG003x008_1_1_4.bmp
C:/Dataset/202411_03.00.01/phase-1/lr_train\H21-514974_H21-51497-4-_IMG009x018_2_2_8.bmp	C:/Dataset/202411_03.00.01/phase-1/hr_train\H21-514974_H21-51497-4-_IMG009x018_2_2_8.bmp
C:/Dataset/202411_03.00.01/phase-1/lr_train\H21-514972_H21-51497-2-_IMG029x035_1_2_1.bmp	C:/Dataset/202411_03.00.01/phase-1/hr_train\H21-514972_H21-51497-2-_IMG029x035_1_2_1.bmp
C:/Dataset/202411_03.00.01/phase-1/lr_train\H_88-H_H18-38478-3-_IMG020x019_0_3_3.bmp	C:/Dataset/202411_03.00.01/phase-1/hr_train\H_88-H_H18-38478-3-_IMG020x019_0_3_3.bmp
C:/Dataset/202411_03.00.01/phase-1/lr_train\H21-514972_H21-51497-2-_IMG016x012_0_2_6.bmp	C:/Dataset/202411_03.00.01/phase-1/hr_train\H21-514972_H21-51497-2-_IMG016x012_0_2_6.bmp
C:/Dataset/202411_03.00.01/phase-1/lr_train\H_88-H_H18-38478-3-_IMG009x005_0_2_1.bmp	C:/Dataset/202411_03.00.01/phase-1/hr_train\H_88-H_H18-38478-3-_IMG009x005_0_2_1.bmp
C:/Dataset/202411_03.00.01/phase-1/lr_train\867-2H_H21-16985-1-_IMG028x009_2_1_2.bmp	C:/Dataset/202411_03.00.01/phase-1/hr_train\867-2H_H21-16985-1-_IMG028x009_2_1_2.bmp
C:/Dataset/202411_03.00.01/phase-1/lr_train\H21-514974_H21-51497-4-_IMG029x023_1_3_6.bmp	C:/Dataset/202411_03.00.01/phase-1/hr_train\H21-514974_H21-51497-4-_IMG029x023_1_3_6.bmp
C:/Dataset/202411_03.00.01/phase-1/lr_train\H_88-H_H18-38478-3-_IMG012x008_2_2_5.bmp	C:/Dataset/202411_03.00.01/phase-1/hr_train\H_88-H_H18-38478-3-_IMG012x008_2_2_5.bmp
C:/Dataset/202411_03.00.01/phase-1/lr_train\867-2H_H21-16985-1-_IMG009x011_0_3_4.bmp	C:/Dataset/202411_03.00.01/phase-1/hr_train\867-2H_H21-16985-1-_IMG009x011_0_3_4.bmp
C:/Dataset/202411_03.00.01/phase-1/lr_train\867-2H_H21-16985-1-_IMG013x006_2_2_5.bmp	C:/Dataset/202411_03.00.01/phase-1/hr_train\867-2H_H21-16985-1-_IMG013x006_2_2_5.bmp
C:/Dataset/202411_03.00.01/phase-1/lr_train\H21-514972_H21-51497-2-_IMG022x014_0_2_4.bmp	C:/Dataset/202411_03.00.01/phase-1/hr_train\H21-514972_H21-51497-2-_IMG022x014_0_2_4.bmp
C:/Dataset/202411_03.00.01/phase-1/lr_train\H_88-H_H18-38478-3-_IMG023x018_3_3_8.bmp	C:/Dataset/202411_03.00.01/phase-1/hr_train\H_88-H_H18-38478-3-_IMG023x018_3_3_8.bmp
C:/Dataset/202411_03.00.01/phase-1/lr_train\Q8b7-2H_H21-16985-2-_IMG014x021_2_2_4.bmp	C:/Dataset/202411_03.00.01/phase-1/hr_train\Q8b7-2H_H21-16985-2-_IMG014x021_2_2_4.bmp
C:/Dataset/202411_03.00.01/phase-1/lr_train\H21-514972_H21-51497-2-_IMG022x038_1_1_3.bmp	C:/Dataset/202411_03.00.01/phase-1/hr_train\H21-514972_H21-51497-2-_IMG022x038_1_1_3.bmp
C:/Dataset/202411_03.00.01/phase-1/lr_train\Q8b7-2H_H21-16985-2-_IMG013x015_2_1_4.bmp	C:/Dataset/202411_03.00.01/phase-1/hr_train\Q8b7-2H_H21-16985-2-_IMG013x015_2_1_4.bmp
C:/Dataset/202411_03.00.01/phase-1/lr_train\H21-514972_H21-51497-2-_IMG022x011_3_3_4.bmp	C:/Dataset/202411_03.00.01/phase-1/hr_train\H21-514972_H21-51497-2-_IMG022x011_3_3_4.bmp
C:/Dataset/202411_03.00.01/phase-1/lr_train\Q8b7-2H_H21-16985-2-_IMG012x013_3_1_10.bmp	C:/Dataset/202411_03.00.01/phase-1/hr_train\Q8b7-2H_H21-16985-2-_IMG012x013_3_1_10.bmp
C:/Dataset/202411_03.00.01/phase-1/lr_train\H21-514972_H21-51497-2-_IMG023x019_3_3_5.bmp	C:/Dataset/202411_03.00.01/phase-1/hr_train\H21-514972_H21-51497-2-_IMG023x019_3_3_5.bmp
C:/Dataset/202411_03.00.01/phase-1/lr_train\Q8b7-2H_H21-16985-2-_IMG016x019_2_0_3.bmp	C:/Dataset/202411_03.00.01/phase-1/hr_train\Q8b7-2H_H21-16985-2-_IMG016x019_2_0_3.bmp
C:/Dataset/202411_03.00.01/phase-1/lr_train\867-2H_H21-16985-1-_IMG033x013_3_0_7.bmp	C:/Dataset/202411_03.00.01/phase-1/hr_train\867-2H_H21-16985-1-_IMG033x013_3_0_7.bmp
C:/Dataset/202411_03.00.01/phase-1/lr_train\H_88-H_H18-38478-3-_IMG020x019_2_2_10.bmp	C:/Dataset/202411_03.00.01/phase-1/hr_train\H_88-H_H18-38478-3-_IMG020x019_2_2_10.bmp
C:/Dataset/202411_03.00.01/phase-1/lr_train\H21-514972_H21-51497-2-_IMG016x027_1_0_0.bmp	C:/Dataset/202411_03.00.01/phase-1/hr_train\H21-514972_H21-51497-2-_IMG016x027_1_0_0.bmp
C:/Dataset/202411_03.00.01/phase-1/lr_train\H21-514972_H21-51497-2-_IMG007x013_3_0_10.bmp	C:/Dataset/202411_03.00.01/phase-1/hr_train\H21-514972_H21-51497-2-_IMG007x013_3_0_10.bmp
C:/Dataset/202411_03.00.01/phase-1/lr_train\Q8b7-2H_H21-16985-2-_IMG019x009_1_1_5.bmp	C:/Dataset/202411_03.00.01/phase-1/hr_train\Q8b7-2H_H21-16985-2-_IMG019x009_1_1_5.bmp
C:/Dataset/202411_03.00.01/phase-1/lr_train\H21-514974_H21-51497-4-_IMG006x008_0_1_0.bmp	C:/Dataset/202411_03.00.01/phase-1/hr_train\H21-514974_H21-51497-4-_IMG006x008_0_1_0.bmp
C:/Dataset/202411_03.00.01/phase-1/lr_train\Q8b7-2H_H21-16985-2-_IMG010x006_2_0_0.bmp	C:/Dataset/202411_03.00.01/phase-1/hr_train\Q8b7-2H_H21-16985-2-_IMG010x006_2_0_0.bmp
C:/Dataset/202411_03.00.01/phase-1/lr_train\H21-514972_H21-51497-2-_IMG008x012_3_3_2.bmp	C:/Dataset/202411_03.00.01/phase-1/hr_train\H21-514972_H21-51497-2-_IMG008x012_3_3_2.bmp
C:/Dataset/202411_03.00.01/phase-1/lr_train\867-2H_H21-16985-1-_IMG029x010_0_3_9.bmp	C:/Dataset/202411_03.00.01/phase-1/hr_train\867-2H_H21-16985-1-_IMG029x010_0_3_9.bmp
C:/Dataset/202411_03.00.01/phase-1/lr_train\H_88-H_H18-38478-3-_IMG026x015_1_2_7.bmp	C:/Dataset/202411_03.00.01/phase-1/hr_train\H_88-H_H18-38478-3-_IMG026x015_1_2_7.bmp
C:/Dataset/202411_03.00.01/phase-1/lr_train\H_88-H_H18-38478-3-_IMG026x017_2_0_14.bmp	C:/Dataset/202411_03.00.01/phase-1/hr_train\H_88-H_H18-38478-3-_IMG026x017_2_0_14.bmp
C:/Dataset/202411_03.00.01/phase-1/lr_train\867-2H_H21-16985-1-_IMG013x010_3_0_9.bmp	C:/Dataset/202411_03.00.01/phase-1/hr_train\867-2H_H21-16985-1-_IMG013x010_3_0_9.bmp
C:/Dataset/202411_03.00.01/phase-1/lr_train\H21-514974_H21-51497-4-_IMG027x022_2_2_4.bmp	C:/Dataset/202411_03.00.01/phase-1/hr_train\H21-514974_H21-51497-4-_IMG027x022_2_2_4.bmp
C:/Dataset/202411_03.00.01/phase-1/lr_train\867-2H_H21-16985-1-_IMG026x008_3_2_3.bmp	C:/Dataset/202411_03.00.01/phase-1/hr_train\867-2H_H21-16985-1-_IMG026x008_3_2_3.bmp
C:/Dataset/202411_03.00.01/phase-1/lr_train\H_88-H_H18-38478-3-_IMG005x025_1_0_9.bmp	C:/Dataset/202411_03.00.01/phase-1/hr_train\H_88-H_H18-38478-3-_IMG005x025_1_0_9.bmp
C:/Dataset/202411_03.00.01/phase-1/lr_train\H_88-H_H18-38478-3-_IMG023x018_0_1_5.bmp	C:/Dataset/202411_03.00.01/phase-1/hr_train\H_88-H_H18-38478-3-_IMG023x018_0_1_5.bmp
C:/Dataset/202411_03.00.01/phase-1/lr_train\Q8b7-2H_H21-16985-2-_IMG007x023_3_1_4.bmp	C:/Dataset/202411_03.00.01/phase-1/hr_train\Q8b7-2H_H21-16985-2-_IMG007x023_3_1_4.bmp
C:/Dataset/202411_03.00.01/phase-1/lr_train\H21-514972_H21-51497-2-_IMG021x030_3_0_4.bmp	C:/Dataset/202411_03.00.01/phase-1/hr_train\H21-514972_H21-51497-2-_IMG021x030_3_0_4.bmp
C:/Dataset/202411_03.00.01/phase-1/lr_train\H_88-H_H18-38478-3-_IMG029x025_3_1_0.bmp	C:/Dataset/202411_03.00.01/phase-1/hr_train\H_88-H_H18-38478-3-_IMG029x025_3_1_0.bmp
C:/Dataset/202411_03.00.01/phase-1/lr_train\867-2H_H21-16985-1-_IMG031x013_2_0_4.bmp	C:/Dataset/202411_03.00.01/phase-1/hr_train\867-2H_H21-16985-1-_IMG031x013_2_0_4.bmp
C:/Dataset/202411_03.00.01/phase-1/lr_train\Q8b7-2H_H21-16985-2-_IMG016x014_0_2_4.bmp	C:/Dataset/202411_03.00.01/phase-1/hr_train\Q8b7-2H_H21-16985-2-_IMG016x014_0_2_4.bmp
C:/Dataset/202411_03.00.01/phase-1/lr_train\H21-514972_H21-51497-2-_IMG022x012_0_3_1.bmp	C:/Dataset/202411_03.00.01/phase-1/hr_train\H21-514972_H21-51497-2-_IMG022x012_0_3_1.bmp
C:/Dataset/202411_03.00.01/phase-1/lr_train\H21-514974_H21-51497-4-_IMG002x017_1_3_0.bmp	C:/Dataset/202411_03.00.01/phase-1/hr_train\H21-514974_H21-51497-4-_IMG002x017_1_3_0.bmp
C:/Dataset/202411_03.00.01/phase-1/lr_train\H21-514972_H21-51497-2-_IMG026x023_2_0_0.bmp	C:/Dataset/202411_03.00.01/phase-1/hr_train\H21-514972_H21-51497-2-_IMG026x023_2_0_0.bmp
C:/Dataset/202411_03.00.01/phase-1/lr_train\Q8b7-2H_H21-16985-2-_IMG005x017_3_2_2.bmp	C:/Dataset/202411_03.00.01/phase-1/hr_train\Q8b7-2H_H21-16985-2-_IMG005x017_3_2_2.bmp
C:/Dataset/202411_03.00.01/phase-1/lr_train\H_88-H_H18-38478-3-_IMG005x025_1_2_2.bmp	C:/Dataset/202411_03.00.01/phase-1/hr_train\H_88-H_H18-38478-3-_IMG005x025_1_2_2.bmp
C:/Dataset/202411_03.00.01/phase-1/lr_train\H21-514972_H21-51497-2-_IMG008x009_2_0_3.bmp	C:/Dataset/202411_03.00.01/phase-1/hr_train\H21-514972_H21-51497-2-_IMG008x009_2_0_3.bmp
C:/Dataset/202411_03.00.01/phase-1/lr_train\H_88-H_H18-38478-3-_IMG009x023_3_0_3.bmp	C:/Dataset/202411_03.00.01/phase-1/hr_train\H_88-H_H18-38478-3-_IMG009x023_3_0_3.bmp
C:/Dataset/202411_03.00.01/phase-1/lr_train\Q8b7-2H_H21-16985-2-_IMG018x008_3_0_12.bmp	C:/Dataset/202411_03.00.01/phase-1/hr_train\Q8b7-2H_H21-16985-2-_IMG018x008_3_0_12.bmp
C:/Dataset/202411_03.00.01/phase-1/lr_train\H21-514972_H21-51497-2-_IMG027x032_2_2_0.bmp	C:/Dataset/202411_03.00.01/phase-1/hr_train\H21-514972_H21-51497-2-_IMG027x032_2_2_0.bmp
C:/Dataset/202411_03.00.01/phase-1/lr_train\Q8b7-2H_H21-16985-2-_IMG012x016_2_3_2.bmp	C:/Dataset/202411_03.00.01/phase-1/hr_train\Q8b7-2H_H21-16985-2-_IMG012x016_2_3_2.bmp
C:/Dataset/202411_03.00.01/phase-1/lr_train\H21-514974_H21-51497-4-_IMG009x018_1_0_6.bmp	C:/Dataset/202411_03.00.01/phase-1/hr_train\H21-514974_H21-51497-4-_IMG009x018_1_0_6.bmp
C:/Dataset/202411_03.00.01/phase-1/lr_train\H_88-H_H18-38478-3-_IMG025x012_3_0_0.bmp	C:/Dataset/202411_03.00.01/phase-1/hr_train\H_88-H_H18-38478-3-_IMG025x012_3_0_0.bmp
C:/Dataset/202411_03.00.01/phase-1/lr_train\Q8b7-2H_H21-16985-2-_IMG011x004_0_1_6.bmp	C:/Dataset/202411_03.00.01/phase-1/hr_train\Q8b7-2H_H21-16985-2-_IMG011x004_0_1_6.bmp
C:/Dataset/202411_03.00.01/phase-1/lr_train\H21-514972_H21-51497-2-_IMG018x011_2_0_4.bmp	C:/Dataset/202411_03.00.01/phase-1/hr_train\H21-514972_H21-51497-2-_IMG018x011_2_0_4.bmp
C:/Dataset/202411_03.00.01/phase-1/lr_train\H21-514974_H21-51497-4-_IMG005x014_3_0_4.bmp	C:/Dataset/202411_03.00.01/phase-1/hr_train\H21-514974_H21-51497-4-_IMG005x014_3_0_4.bmp
C:/Dataset/202411_03.00.01/phase-1/lr_train\H21-514972_H21-51497-2-_IMG010x006_1_2_7.bmp	C:/Dataset/202411_03.00.01/phase-1/hr_train\H21-514972_H21-51497-2-_IMG010x006_1_2_7.bmp
C:/Dataset/202411_03.00.01/phase-1/lr_train\Q8b7-2H_H21-16985-2-_IMG013x015_3_3_9.bmp	C:/Dataset/202411_03.00.01/phase-1/hr_train\Q8b7-2H_H21-16985-2-_IMG013x015_3_3_9.bmp
C:/Dataset/202411_03.00.01/phase-1/lr_train\Q8b7-2H_H21-16985-2-_IMG009x004_1_2_4.bmp	C:/Dataset/202411_03.00.01/phase-1/hr_train\Q8b7-2H_H21-16985-2-_IMG009x004_1_2_4.bmp
C:/Dataset/202411_03.00.01/phase-1/lr_train\H_88-H_H18-38478-3-_IMG006x009_1_1_3.bmp	C:/Dataset/202411_03.00.01/phase-1/hr_train\H_88-H_H18-38478-3-_IMG006x009_1_1_3.bmp
C:/Dataset/202411_03.00.01/phase-1/lr_train\Q8b7-2H_H21-16985-2-_IMG013x014_2_0_5.bmp	C:/Dataset/202411_03.00.01/phase-1/hr_train\Q8b7-2H_H21-16985-2-_IMG013x014_2_0_5.bmp
C:/Dataset/202411_03.00.01/phase-1/lr_train\Q8b7-2H_H21-16985-2-_IMG019x009_0_3_7.bmp	C:/Dataset/202411_03.00.01/phase-1/hr_train\Q8b7-2H_H21-16985-2-_IMG019x009_0_3_7.bmp
C:/Dataset/202411_03.00.01/phase-1/lr_train\H_88-H_H18-38478-3-_IMG012x014_2_1_3.bmp	C:/Dataset/202411_03.00.01/phase-1/hr_train\H_88-H_H18-38478-3-_IMG012x014_2_1_3.bmp
C:/Dataset/202411_03.00.01/phase-1/lr_train\H_88-H_H18-38478-3-_IMG007x025_1_0_11.bmp	C:/Dataset/202411_03.00.01/phase-1/hr_train\H_88-H_H18-38478-3-_IMG007x025_1_0_11.bmp
C:/Dataset/202411_03.00.01/phase-1/lr_train\H_88-H_H18-38478-3-_IMG014x017_0_1_4.bmp	C:/Dataset/202411_03.00.01/phase-1/hr_train\H_88-H_H18-38478-3-_IMG014x017_0_1_4.bmp
C:/Dataset/202411_03.00.01/phase-1/lr_train\867-2H_H21-16985-1-_IMG028x013_1_2_11.bmp	C:/Dataset/202411_03.00.01/phase-1/hr_train\867-2H_H21-16985-1-_IMG028x013_1_2_11.bmp
C:/Dataset/202411_03.00.01/phase-1/lr_train\867-2H_H21-16985-1-_IMG007x014_3_1_8.bmp	C:/Dataset/202411_03.00.01/phase-1/hr_train\867-2H_H21-16985-1-_IMG007x014_3_1_8.bmp
C:/Dataset/202411_03.00.01/phase-1/lr_train\H21-514974_H21-51497-4-_IMG006x020_0_3_3.bmp	C:/Dataset/202411_03.00.01/phase-1/hr_train\H21-514974_H21-51497-4-_IMG006x020_0_3_3.bmp
C:/Dataset/202411_03.00.01/phase-1/lr_train\867-2H_H21-16985-1-_IMG031x005_2_3_9.bmp	C:/Dataset/202411_03.00.01/phase-1/hr_train\867-2H_H21-16985-1-_IMG031x005_2_3_9.bmp
C:/Dataset/202411_03.00.01/phase-1/lr_train\867-2H_H21-16985-1-_IMG035x014_1_1_5.bmp	C:/Dataset/202411_03.00.01/phase-1/hr_train\867-2H_H21-16985-1-_IMG035x014_1_1_5.bmp
C:/Dataset/202411_03.00.01/phase-1/lr_train\H21-514972_H21-51497-2-_IMG029x028_1_1_10.bmp	C:/Dataset/202411_03.00.01/phase-1/hr_train\H21-514972_H21-51497-2-_IMG029x028_1_1_10.bmp
C:/Dataset/202411_03.00.01/phase-1/lr_train\867-2H_H21-16985-1-_IMG005x009_1_0_7.bmp	C:/Dataset/202411_03.00.01/phase-1/hr_train\867-2H_H21-16985-1-_IMG005x009_1_0_7.bmp
C:/Dataset/202411_03.00.01/phase-1/lr_train\H_88-H_H18-38478-3-_IMG029x021_2_3_8.bmp	C:/Dataset/202411_03.00.01/phase-1/hr_train\H_88-H_H18-38478-3-_IMG029x021_2_3_8.bmp
C:/Dataset/202411_03.00.01/phase-1/lr_train\H21-514974_H21-51497-4-_IMG003x014_2_2_7.bmp	C:/Dataset/202411_03.00.01/phase-1/hr_train\H21-514974_H21-51497-4-_IMG003x014_2_2_7.bmp
C:/Dataset/202411_03.00.01/phase-1/lr_train\867-2H_H21-16985-1-_IMG032x011_3_3_0.bmp	C:/Dataset/202411_03.00.01/phase-1/hr_train\867-2H_H21-16985-1-_IMG032x011_3_3_0.bmp
C:/Dataset/202411_03.00.01/phase-1/lr_train\H_88-H_H18-38478-3-_IMG025x025_2_1_1.bmp	C:/Dataset/202411_03.00.01/phase-1/hr_train\H_88-H_H18-38478-3-_IMG025x025_2_1_1.bmp
C:/Dataset/202411_03.00.01/phase-1/lr_train\H21-514972_H21-51497-2-_IMG022x015_0_1_11.bmp	C:/Dataset/202411_03.00.01/phase-1/hr_train\H21-514972_H21-51497-2-_IMG022x015_0_1_11.bmp
C:/Dataset/202411_03.00.01/phase-1/lr_train\H_88-H_H18-38478-3-_IMG021x017_0_2_0.bmp	C:/Dataset/202411_03.00.01/phase-1/hr_train\H_88-H_H18-38478-3-_IMG021x017_0_2_0.bmp
C:/Dataset/202411_03.00.01/phase-1/lr_train\H21-514972_H21-51497-2-_IMG027x036_0_1_5.bmp	C:/Dataset/202411_03.00.01/phase-1/hr_train\H21-514972_H21-51497-2-_IMG027x036_0_1_5.bmp
C:/Dataset/202411_03.00.01/phase-1/lr_train\Q8b7-2H_H21-16985-2-_IMG012x021_1_2_10.bmp	C:/Dataset/202411_03.00.01/phase-1/hr_train\Q8b7-2H_H21-16985-2-_IMG012x021_1_2_10.bmp
C:/Dataset/202411_03.00.01/phase-1/lr_train\H_88-H_H18-38478-3-_IMG013x018_0_2_11.bmp	C:/Dataset/202411_03.00.01/phase-1/hr_train\H_88-H_H18-38478-3-_IMG013x018_0_2_11.bmp
C:/Dataset/202411_03.00.01/phase-1/lr_train\H_88-H_H18-38478-3-_IMG011x023_1_3_3.bmp	C:/Dataset/202411_03.00.01/phase-1/hr_train\H_88-H_H18-38478-3-_IMG011x023_1_3_3.bmp
C:/Dataset/202411_03.00.01/phase-1/lr_train\H_88-H_H18-38478-3-_IMG013x006_1_3_11.bmp	C:/Dataset/202411_03.00.01/phase-1/hr_train\H_88-H_H18-38478-3-_IMG013x006_1_3_11.bmp
C:/Dataset/202411_03.00.01/phase-1/lr_train\Q8b7-2H_H21-16985-2-_IMG015x020_2_1_7.bmp	C:/Dataset/202411_03.00.01/phase-1/hr_train\Q8b7-2H_H21-16985-2-_IMG015x020_2_1_7.bmp
C:/Dataset/202411_03.00.01/phase-1/lr_train\867-2H_H21-16985-1-_IMG032x004_0_2_3.bmp	C:/Dataset/202411_03.00.01/phase-1/hr_train\867-2H_H21-16985-1-_IMG032x004_0_2_3.bmp
C:/Dataset/202411_03.00.01/phase-1/lr_train\H21-514972_H21-51497-2-_IMG023x017_2_0_1.bmp	C:/Dataset/202411_03.00.01/phase-1/hr_train\H21-514972_H21-51497-2-_IMG023x017_2_0_1.bmp
C:/Dataset/202411_03.00.01/phase-1/lr_train\867-2H_H21-16985-1-_IMG031x012_3_1_12.bmp	C:/Dataset/202411_03.00.01/phase-1/hr_train\867-2H_H21-16985-1-_IMG031x012_3_1_12.bmp
C:/Dataset/202411_03.00.01/phase-1/lr_train\H_88-H_H18-38478-3-_IMG007x008_1_2_5.bmp	C:/Dataset/202411_03.00.01/phase-1/hr_train\H_88-H_H18-38478-3-_IMG007x008_1_2_5.bmp
C:/Dataset/202411_03.00.01/phase-1/lr_train\H_88-H_H18-38478-3-_IMG025x012_2_0_2.bmp	C:/Dataset/202411_03.00.01/phase-1/hr_train\H_88-H_H18-38478-3-_IMG025x012_2_0_2.bmp
C:/Dataset/202411_03.00.01/phase-1/lr_train\867-2H_H21-16985-1-_IMG015x008_0_2_14.bmp	C:/Dataset/202411_03.00.01/phase-1/hr_train\867-2H_H21-16985-1-_IMG015x008_0_2_14.bmp
C:/Dataset/202411_03.00.01/phase-1/lr_train\H_88-H_H18-38478-3-_IMG015x009_2_2_11.bmp	C:/Dataset/202411_03.00.01/phase-1/hr_train\H_88-H_H18-38478-3-_IMG015x009_2_2_11.bmp
C:/Dataset/202411_03.00.01/phase-1/lr_train\Q8b7-2H_H21-16985-2-_IMG006x023_3_0_4.bmp	C:/Dataset/202411_03.00.01/phase-1/hr_train\Q8b7-2H_H21-16985-2-_IMG006x023_3_0_4.bmp
C:/Dataset/202411_03.00.01/phase-1/lr_train\H_88-H_H18-38478-3-_IMG026x024_0_0_6.bmp	C:/Dataset/202411_03.00.01/phase-1/hr_train\H_88-H_H18-38478-3-_IMG026x024_0_0_6.bmp
C:/Dataset/202411_03.00.01/phase-1/lr_train\H21-514972_H21-51497-2-_IMG016x026_1_3_5.bmp	C:/Dataset/202411_03.00.01/phase-1/hr_train\H21-514972_H21-51497-2-_IMG016x026_1_3_5.bmp
C:/Dataset/202411_03.00.01/phase-1/lr_train\H21-514972_H21-51497-2-_IMG022x019_3_0_9.bmp	C:/Dataset/202411_03.00.01/phase-1/hr_train\H21-514972_H21-51497-2-_IMG022x019_3_0_9.bmp
C:/Dataset/202411_03.00.01/phase-1/lr_train\H_88-H_H18-38478-3-_IMG009x008_0_2_0.bmp	C:/Dataset/202411_03.00.01/phase-1/hr_train\H_88-H_H18-38478-3-_IMG009x008_0_2_0.bmp
C:/Dataset/202411_03.00.01/phase-1/lr_train\867-2H_H21-16985-1-_IMG004x009_3_0_3.bmp	C:/Dataset/202411_03.00.01/phase-1/hr_train\867-2H_H21-16985-1-_IMG004x009_3_0_3.bmp
C:/Dataset/202411_03.00.01/phase-1/lr_train\867-2H_H21-16985-1-_IMG015x007_1_1_3.bmp	C:/Dataset/202411_03.00.01/phase-1/hr_train\867-2H_H21-16985-1-_IMG015x007_1_1_3.bmp
C:/Dataset/202411_03.00.01/phase-1/lr_train\Q8b7-2H_H21-16985-2-_IMG013x021_0_2_7.bmp	C:/Dataset/202411_03.00.01/phase-1/hr_train\Q8b7-2H_H21-16985-2-_IMG013x021_0_2_7.bmp
C:/Dataset/202411_03.00.01/phase-1/lr_train\H_88-H_H18-38478-3-_IMG015x017_3_0_7.bmp	C:/Dataset/202411_03.00.01/phase-1/hr_train\H_88-H_H18-38478-3-_IMG015x017_3_0_7.bmp
C:/Dataset/202411_03.00.01/phase-1/lr_train\867-2H_H21-16985-1-_IMG032x010_3_0_1.bmp	C:/Dataset/202411_03.00.01/phase-1/hr_train\867-2H_H21-16985-1-_IMG032x010_3_0_1.bmp
C:/Dataset/202411_03.00.01/phase-1/lr_train\H_88-H_H18-38478-3-_IMG026x020_2_2_8.bmp	C:/Dataset/202411_03.00.01/phase-1/hr_train\H_88-H_H18-38478-3-_IMG026x020_2_2_8.bmp
C:/Dataset/202411_03.00.01/phase-1/lr_train\867-2H_H21-16985-1-_IMG013x016_3_3_7.bmp	C:/Dataset/202411_03.00.01/phase-1/hr_train\867-2H_H21-16985-1-_IMG013x016_3_3_7.bmp
C:/Dataset/202411_03.00.01/phase-1/lr_train\H_88-H_H18-38478-3-_IMG006x022_0_0_9.bmp	C:/Dataset/202411_03.00.01/phase-1/hr_train\H_88-H_H18-38478-3-_IMG006x022_0_0_9.bmp
C:/Dataset/202411_03.00.01/phase-1/lr_train\H_88-H_H18-38478-3-_IMG016x011_2_2_2.bmp	C:/Dataset/202411_03.00.01/phase-1/hr_train\H_88-H_H18-38478-3-_IMG016x011_2_2_2.bmp
C:/Dataset/202411_03.00.01/phase-1/lr_train\Q8b7-2H_H21-16985-2-_IMG016x020_0_3_2.bmp	C:/Dataset/202411_03.00.01/phase-1/hr_train\Q8b7-2H_H21-16985-2-_IMG016x020_0_3_2.bmp
C:/Dataset/202411_03.00.01/phase-1/lr_train\Q8b7-2H_H21-16985-2-_IMG013x018_3_0_1.bmp	C:/Dataset/202411_03.00.01/phase-1/hr_train\Q8b7-2H_H21-16985-2-_IMG013x018_3_0_1.bmp
C:/Dataset/202411_03.00.01/phase-1/lr_train\867-2H_H21-16985-1-_IMG028x011_3_2_5.bmp	C:/Dataset/202411_03.00.01/phase-1/hr_train\867-2H_H21-16985-1-_IMG028x011_3_2_5.bmp
C:/Dataset/202411_03.00.01/phase-1/lr_train\H_88-H_H18-38478-3-_IMG013x013_1_1_1.bmp	C:/Dataset/202411_03.00.01/phase-1/hr_train\H_88-H_H18-38478-3-_IMG013x013_1_1_1.bmp
C:/Dataset/202411_03.00.01/phase-1/lr_train\H_88-H_H18-38478-3-_IMG025x013_2_2_5.bmp	C:/Dataset/202411_03.00.01/phase-1/hr_train\H_88-H_H18-38478-3-_IMG025x013_2_2_5.bmp
C:/Dataset/202411_03.00.01/phase-1/lr_train\H_88-H_H18-38478-3-_IMG029x012_0_1_4.bmp	C:/Dataset/202411_03.00.01/phase-1/hr_train\H_88-H_H18-38478-3-_IMG029x012_0_1_4.bmp
C:/Dataset/202411_03.00.01/phase-1/lr_train\Q8b7-2H_H21-16985-2-_IMG014x010_1_0_5.bmp	C:/Dataset/202411_03.00.01/phase-1/hr_train\Q8b7-2H_H21-16985-2-_IMG014x010_1_0_5.bmp
C:/Dataset/202411_03.00.01/phase-1/lr_train\H21-514972_H21-51497-2-_IMG014x006_2_1_8.bmp	C:/Dataset/202411_03.00.01/phase-1/hr_train\H21-514972_H21-51497-2-_IMG014x006_2_1_8.bmp
C:/Dataset/202411_03.00.01/phase-1/lr_train\H21-514972_H21-51497-2-_IMG020x037_1_3_5.bmp	C:/Dataset/202411_03.00.01/phase-1/hr_train\H21-514972_H21-51497-2-_IMG020x037_1_3_5.bmp
C:/Dataset/202411_03.00.01/phase-1/lr_train\H21-514972_H21-51497-2-_IMG018x031_3_3_7.bmp	C:/Dataset/202411_03.00.01/phase-1/hr_train\H21-514972_H21-51497-2-_IMG018x031_3_3_7.bmp
C:/Dataset/202411_03.00.01/phase-1/lr_train\Q8b7-2H_H21-16985-2-_IMG010x020_2_2_4.bmp	C:/Dataset/202411_03.00.01/phase-1/hr_train\Q8b7-2H_H21-16985-2-_IMG010x020_2_2_4.bmp
C:/Dataset/202411_03.00.01/phase-1/lr_train\H_88-H_H18-38478-3-_IMG016x014_2_1_7.bmp	C:/Dataset/202411_03.00.01/phase-1/hr_train\H_88-H_H18-38478-3-_IMG016x014_2_1_7.bmp
C:/Dataset/202411_03.00.01/phase-1/lr_train\H21-514972_H21-51497-2-_IMG023x023_1_2_1.bmp	C:/Dataset/202411_03.00.01/phase-1/hr_train\H21-514972_H21-51497-2-_IMG023x023_1_2_1.bmp
C:/Dataset/202411_03.00.01/phase-1/lr_train\H_88-H_H18-38478-3-_IMG022x014_1_0_11.bmp	C:/Dataset/202411_03.00.01/phase-1/hr_train\H_88-H_H18-38478-3-_IMG022x014_1_0_11.bmp
C:/Dataset/202411_03.00.01/phase-1/lr_train\867-2H_H21-16985-1-_IMG029x011_2_1_2.bmp	C:/Dataset/202411_03.00.01/phase-1/hr_train\867-2H_H21-16985-1-_IMG029x011_2_1_2.bmp
C:/Dataset/202411_03.00.01/phase-1/lr_train\Q8b7-2H_H21-16985-2-_IMG014x008_3_0_6.bmp	C:/Dataset/202411_03.00.01/phase-1/hr_train\Q8b7-2H_H21-16985-2-_IMG014x008_3_0_6.bmp
C:/Dataset/202411_03.00.01/phase-1/lr_train\867-2H_H21-16985-1-_IMG030x007_3_1_9.bmp	C:/Dataset/202411_03.00.01/phase-1/hr_train\867-2H_H21-16985-1-_IMG030x007_3_1_9.bmp
C:/Dataset/202411_03.00.01/phase-1/lr_train\H21-514972_H21-51497-2-_IMG015x010_0_0_7.bmp	C:/Dataset/202411_03.00.01/phase-1/hr_train\H21-514972_H21-51497-2-_IMG015x010_0_0_7.bmp
C:/Dataset/202411_03.00.01/phase-1/lr_train\H_88-H_H18-38478-3-_IMG025x026_3_1_0.bmp	C:/Dataset/202411_03.00.01/phase-1/hr_train\H_88-H_H18-38478-3-_IMG025x026_3_1_0.bmp
C:/Dataset/202411_03.00.01/phase-1/lr_train\Q8b7-2H_H21-16985-2-_IMG014x012_3_0_5.bmp	C:/Dataset/202411_03.00.01/phase-1/hr_train\Q8b7-2H_H21-16985-2-_IMG014x012_3_0_5.bmp
C:/Dataset/202411_03.00.01/phase-1/lr_train\H21-514972_H21-51497-2-_IMG014x012_3_2_9.bmp	C:/Dataset/202411_03.00.01/phase-1/hr_train\H21-514972_H21-51497-2-_IMG014x012_3_2_9.bmp
C:/Dataset/202411_03.00.01/phase-1/lr_train\H_88-H_H18-38478-3-_IMG028x021_3_2_13.bmp	C:/Dataset/202411_03.00.01/phase-1/hr_train\H_88-H_H18-38478-3-_IMG028x021_3_2_13.bmp
C:/Dataset/202411_03.00.01/phase-1/lr_train\867-2H_H21-16985-1-_IMG034x011_2_1_2.bmp	C:/Dataset/202411_03.00.01/phase-1/hr_train\867-2H_H21-16985-1-_IMG034x011_2_1_2.bmp
C:/Dataset/202411_03.00.01/phase-1/lr_train\H21-514974_H21-51497-4-_IMG031x020_3_3_1.bmp	C:/Dataset/202411_03.00.01/phase-1/hr_train\H21-514974_H21-51497-4-_IMG031x020_3_3_1.bmp
C:/Dataset/202411_03.00.01/phase-1/lr_train\H21-514972_H21-51497-2-_IMG016x028_3_2_5.bmp	C:/Dataset/202411_03.00.01/phase-1/hr_train\H21-514972_H21-51497-2-_IMG016x028_3_2_5.bmp
C:/Dataset/202411_03.00.01/phase-1/lr_train\H_88-H_H18-38478-3-_IMG004x023_3_0_9.bmp	C:/Dataset/202411_03.00.01/phase-1/hr_train\H_88-H_H18-38478-3-_IMG004x023_3_0_9.bmp
C:/Dataset/202411_03.00.01/phase-1/lr_train\H_88-H_H18-38478-3-_IMG024x021_2_1_3.bmp	C:/Dataset/202411_03.00.01/phase-1/hr_train\H_88-H_H18-38478-3-_IMG024x021_2_1_3.bmp
C:/Dataset/202411_03.00.01/phase-1/lr_train\867-2H_H21-16985-1-_IMG010x016_1_0_5.bmp	C:/Dataset/202411_03.00.01/phase-1/hr_train\867-2H_H21-16985-1-_IMG010x016_1_0_5.bmp
C:/Dataset/202411_03.00.01/phase-1/lr_train\Q8b7-2H_H21-16985-2-_IMG010x013_0_3_5.bmp	C:/Dataset/202411_03.00.01/phase-1/hr_train\Q8b7-2H_H21-16985-2-_IMG010x013_0_3_5.bmp
C:/Dataset/202411_03.00.01/phase-1/lr_train\H_88-H_H18-38478-3-_IMG020x021_3_1_1.bmp	C:/Dataset/202411_03.00.01/phase-1/hr_train\H_88-H_H18-38478-3-_IMG020x021_3_1_1.bmp
C:/Dataset/202411_03.00.01/phase-1/lr_train\Q8b7-2H_H21-16985-2-_IMG011x021_3_2_11.bmp	C:/Dataset/202411_03.00.01/phase-1/hr_train\Q8b7-2H_H21-16985-2-_IMG011x021_3_2_11.bmp
C:/Dataset/202411_03.00.01/phase-1/lr_train\867-2H_H21-16985-1-_IMG033x017_2_0_8.bmp	C:/Dataset/202411_03.00.01/phase-1/hr_train\867-2H_H21-16985-1-_IMG033x017_2_0_8.bmp
C:/Dataset/202411_03.00.01/phase-1/lr_train\867-2H_H21-16985-1-_IMG033x015_1_0_1.bmp	C:/Dataset/202411_03.00.01/phase-1/hr_train\867-2H_H21-16985-1-_IMG033x015_1_0_1.bmp
C:/Dataset/202411_03.00.01/phase-1/lr_train\H_88-H_H18-38478-3-_IMG009x024_0_1_0.bmp	C:/Dataset/202411_03.00.01/phase-1/hr_train\H_88-H_H18-38478-3-_IMG009x024_0_1_0.bmp
C:/Dataset/202411_03.00.01/phase-1/lr_train\Q8b7-2H_H21-16985-2-_IMG014x013_2_0_6.bmp	C:/Dataset/202411_03.00.01/phase-1/hr_train\Q8b7-2H_H21-16985-2-_IMG014x013_2_0_6.bmp
C:/Dataset/202411_03.00.01/phase-1/lr_train\H21-514972_H21-51497-2-_IMG022x018_2_2_4.bmp	C:/Dataset/202411_03.00.01/phase-1/hr_train\H21-514972_H21-51497-2-_IMG022x018_2_2_4.bmp
C:/Dataset/202411_03.00.01/phase-1/lr_train\Q8b7-2H_H21-16985-2-_IMG009x018_1_3_1.bmp	C:/Dataset/202411_03.00.01/phase-1/hr_train\Q8b7-2H_H21-16985-2-_IMG009x018_1_3_1.bmp
C:/Dataset/202411_03.00.01/phase-1/lr_train\H_88-H_H18-38478-3-_IMG026x018_2_2_1.bmp	C:/Dataset/202411_03.00.01/phase-1/hr_train\H_88-H_H18-38478-3-_IMG026x018_2_2_1.bmp
C:/Dataset/202411_03.00.01/phase-1/lr_train\867-2H_H21-16985-1-_IMG026x010_1_1_8.bmp	C:/Dataset/202411_03.00.01/phase-1/hr_train\867-2H_H21-16985-1-_IMG026x010_1_1_8.bmp
C:/Dataset/202411_03.00.01/phase-1/lr_train\H21-514974_H21-51497-4-_IMG031x022_1_3_6.bmp	C:/Dataset/202411_03.00.01/phase-1/hr_train\H21-514974_H21-51497-4-_IMG031x022_1_3_6.bmp
C:/Dataset/202411_03.00.01/phase-1/lr_train\Q8b7-2H_H21-16985-2-_IMG018x011_0_3_0.bmp	C:/Dataset/202411_03.00.01/phase-1/hr_train\Q8b7-2H_H21-16985-2-_IMG018x011_0_3_0.bmp
C:/Dataset/202411_03.00.01/phase-1/lr_train\H21-514974_H21-51497-4-_IMG031x020_2_2_1.bmp	C:/Dataset/202411_03.00.01/phase-1/hr_train\H21-514974_H21-51497-4-_IMG031x020_2_2_1.bmp
C:/Dataset/202411_03.00.01/phase-1/lr_train\H21-514972_H21-51497-2-_IMG023x015_0_1_6.bmp	C:/Dataset/202411_03.00.01/phase-1/hr_train\H21-514972_H21-51497-2-_IMG023x015_0_1_6.bmp
C:/Dataset/202411_03.00.01/phase-1/lr_train\H21-514972_H21-51497-2-_IMG011x007_2_0_5.bmp	C:/Dataset/202411_03.00.01/phase-1/hr_train\H21-514972_H21-51497-2-_IMG011x007_2_0_5.bmp
C:/Dataset/202411_03.00.01/phase-1/lr_train\H_88-H_H18-38478-3-_IMG015x011_1_1_7.bmp	C:/Dataset/202411_03.00.01/phase-1/hr_train\H_88-H_H18-38478-3-_IMG015x011_1_1_7.bmp
C:/Dataset/202411_03.00.01/phase-1/lr_train\867-2H_H21-16985-1-_IMG010x016_3_0_8.bmp	C:/Dataset/202411_03.00.01/phase-1/hr_train\867-2H_H21-16985-1-_IMG010x016_3_0_8.bmp
C:/Dataset/202411_03.00.01/phase-1/lr_train\Q8b7-2H_H21-16985-2-_IMG018x007_0_2_3.bmp	C:/Dataset/202411_03.00.01/phase-1/hr_train\Q8b7-2H_H21-16985-2-_IMG018x007_0_2_3.bmp
C:/Dataset/202411_03.00.01/phase-1/lr_train\867-2H_H21-16985-1-_IMG007x005_0_0_4.bmp	C:/Dataset/202411_03.00.01/phase-1/hr_train\867-2H_H21-16985-1-_IMG007x005_0_0_4.bmp
C:/Dataset/202411_03.00.01/phase-1/lr_train\H_88-H_H18-38478-3-_IMG024x019_0_3_6.bmp	C:/Dataset/202411_03.00.01/phase-1/hr_train\H_88-H_H18-38478-3-_IMG024x019_0_3_6.bmp
C:/Dataset/202411_03.00.01/phase-1/lr_train\H21-514972_H21-51497-2-_IMG020x032_3_2_0.bmp	C:/Dataset/202411_03.00.01/phase-1/hr_train\H21-514972_H21-51497-2-_IMG020x032_3_2_0.bmp
C:/Dataset/202411_03.00.01/phase-1/lr_train\H21-514972_H21-51497-2-_IMG023x016_1_1_10.bmp	C:/Dataset/202411_03.00.01/phase-1/hr_train\H21-514972_H21-51497-2-_IMG023x016_1_1_10.bmp
C:/Dataset/202411_03.00.01/phase-1/lr_train\867-2H_H21-16985-1-_IMG009x017_0_1_11.bmp	C:/Dataset/202411_03.00.01/phase-1/hr_train\867-2H_H21-16985-1-_IMG009x017_0_1_11.bmp
C:/Dataset/202411_03.00.01/phase-1/lr_train\H_88-H_H18-38478-3-_IMG015x006_3_1_4.bmp	C:/Dataset/202411_03.00.01/phase-1/hr_train\H_88-H_H18-38478-3-_IMG015x006_3_1_4.bmp
C:/Dataset/202411_03.00.01/phase-1/lr_train\H21-514972_H21-51497-2-_IMG021x023_0_2_7.bmp	C:/Dataset/202411_03.00.01/phase-1/hr_train\H21-514972_H21-51497-2-_IMG021x023_0_2_7.bmp
C:/Dataset/202411_03.00.01/phase-1/lr_train\867-2H_H21-16985-1-_IMG007x006_0_3_0.bmp	C:/Dataset/202411_03.00.01/phase-1/hr_train\867-2H_H21-16985-1-_IMG007x006_0_3_0.bmp
C:/Dataset/202411_03.00.01/phase-1/lr_train\H_88-H_H18-38478-3-_IMG015x009_2_0_3.bmp	C:/Dataset/202411_03.00.01/phase-1/hr_train\H_88-H_H18-38478-3-_IMG015x009_2_0_3.bmp
C:/Dataset/202411_03.00.01/phase-1/lr_train\Q8b7-2H_H21-16985-2-_IMG010x004_1_0_5.bmp	C:/Dataset/202411_03.00.01/phase-1/hr_train\Q8b7-2H_H21-16985-2-_IMG010x004_1_0_5.bmp
C:/Dataset/202411_03.00.01/phase-1/lr_train\H21-514972_H21-51497-2-_IMG015x026_0_0_4.bmp	C:/Dataset/202411_03.00.01/phase-1/hr_train\H21-514972_H21-51497-2-_IMG015x026_0_0_4.bmp
C:/Dataset/202411_03.00.01/phase-1/lr_train\Q8b7-2H_H21-16985-2-_IMG016x016_1_3_9.bmp	C:/Dataset/202411_03.00.01/phase-1/hr_train\Q8b7-2H_H21-16985-2-_IMG016x016_1_3_9.bmp
C:/Dataset/202411_03.00.01/phase-1/lr_train\867-2H_H21-16985-1-_IMG015x009_1_2_10.bmp	C:/Dataset/202411_03.00.01/phase-1/hr_train\867-2H_H21-16985-1-_IMG015x009_1_2_10.bmp
C:/Dataset/202411_03.00.01/phase-1/lr_train\H21-514972_H21-51497-2-_IMG015x006_2_1_4.bmp	C:/Dataset/202411_03.00.01/phase-1/hr_train\H21-514972_H21-51497-2-_IMG015x006_2_1_4.bmp
C:/Dataset/202411_03.00.01/phase-1/lr_train\H21-514972_H21-51497-2-_IMG027x020_3_3_7.bmp	C:/Dataset/202411_03.00.01/phase-1/hr_train\H21-514972_H21-51497-2-_IMG027x020_3_3_7.bmp
C:/Dataset/202411_03.00.01/phase-1/lr_train\H21-514972_H21-51497-2-_IMG016x011_2_1_5.bmp	C:/Dataset/202411_03.00.01/phase-1/hr_train\H21-514972_H21-51497-2-_IMG016x011_2_1_5.bmp
C:/Dataset/202411_03.00.01/phase-1/lr_train\H_88-H_H18-38478-3-_IMG029x018_2_2_2.bmp	C:/Dataset/202411_03.00.01/phase-1/hr_train\H_88-H_H18-38478-3-_IMG029x018_2_2_2.bmp
C:/Dataset/202411_03.00.01/phase-1/lr_train\867-2H_H21-16985-1-_IMG012x016_2_2_11.bmp	C:/Dataset/202411_03.00.01/phase-1/hr_train\867-2H_H21-16985-1-_IMG012x016_2_2_11.bmp
C:/Dataset/202411_03.00.01/phase-1/lr_train\H_88-H_H18-38478-3-_IMG014x017_3_1_7.bmp	C:/Dataset/202411_03.00.01/phase-1/hr_train\H_88-H_H18-38478-3-_IMG014x017_3_1_7.bmp
C:/Dataset/202411_03.00.01/phase-1/lr_train\H21-514974_H21-51497-4-_IMG005x009_0_3_3.bmp	C:/Dataset/202411_03.00.01/phase-1/hr_train\H21-514974_H21-51497-4-_IMG005x009_0_3_3.bmp
C:/Dataset/202411_03.00.01/phase-1/lr_train\H21-514974_H21-51497-4-_IMG007x008_1_0_4.bmp	C:/Dataset/202411_03.00.01/phase-1/hr_train\H21-514974_H21-51497-4-_IMG007x008_1_0_4.bmp
C:/Dataset/202411_03.00.01/phase-1/lr_train\H21-514974_H21-51497-4-_IMG003x019_2_2_5.bmp	C:/Dataset/202411_03.00.01/phase-1/hr_train\H21-514974_H21-51497-4-_IMG003x019_2_2_5.bmp
C:/Dataset/202411_03.00.01/phase-1/lr_train\H_88-H_H18-38478-3-_IMG014x013_3_1_7.bmp	C:/Dataset/202411_03.00.01/phase-1/hr_train\H_88-H_H18-38478-3-_IMG014x013_3_1_7.bmp
C:/Dataset/202411_03.00.01/phase-1/lr_train\H21-514972_H21-51497-2-_IMG002x011_0_1_6.bmp	C:/Dataset/202411_03.00.01/phase-1/hr_train\H21-514972_H21-51497-2-_IMG002x011_0_1_6.bmp
C:/Dataset/202411_03.00.01/phase-1/lr_train\Q8b7-2H_H21-16985-2-_IMG003x008_2_1_9.bmp	C:/Dataset/202411_03.00.01/phase-1/hr_train\Q8b7-2H_H21-16985-2-_IMG003x008_2_1_9.bmp
C:/Dataset/202411_03.00.01/phase-1/lr_train\H_88-H_H18-38478-3-_IMG030x006_3_3_6.bmp	C:/Dataset/202411_03.00.01/phase-1/hr_train\H_88-H_H18-38478-3-_IMG030x006_3_3_6.bmp
C:/Dataset/202411_03.00.01/phase-1/lr_train\Q8b7-2H_H21-16985-2-_IMG017x017_0_1_2.bmp	C:/Dataset/202411_03.00.01/phase-1/hr_train\Q8b7-2H_H21-16985-2-_IMG017x017_0_1_2.bmp
C:/Dataset/202411_03.00.01/phase-1/lr_train\H_88-H_H18-38478-3-_IMG008x012_2_2_1.bmp	C:/Dataset/202411_03.00.01/phase-1/hr_train\H_88-H_H18-38478-3-_IMG008x012_2_2_1.bmp
C:/Dataset/202411_03.00.01/phase-1/lr_train\Q8b7-2H_H21-16985-2-_IMG013x021_0_0_6.bmp	C:/Dataset/202411_03.00.01/phase-1/hr_train\Q8b7-2H_H21-16985-2-_IMG013x021_0_0_6.bmp
C:/Dataset/202411_03.00.01/phase-1/lr_train\H21-514972_H21-51497-2-_IMG007x009_2_1_0.bmp	C:/Dataset/202411_03.00.01/phase-1/hr_train\H21-514972_H21-51497-2-_IMG007x009_2_1_0.bmp
C:/Dataset/202411_03.00.01/phase-1/lr_train\Q8b7-2H_H21-16985-2-_IMG005x014_2_1_11.bmp	C:/Dataset/202411_03.00.01/phase-1/hr_train\Q8b7-2H_H21-16985-2-_IMG005x014_2_1_11.bmp
C:/Dataset/202411_03.00.01/phase-1/lr_train\867-2H_H21-16985-1-_IMG012x015_2_2_8.bmp	C:/Dataset/202411_03.00.01/phase-1/hr_train\867-2H_H21-16985-1-_IMG012x015_2_2_8.bmp
C:/Dataset/202411_03.00.01/phase-1/lr_train\H_88-H_H18-38478-3-_IMG025x009_0_1_3.bmp	C:/Dataset/202411_03.00.01/phase-1/hr_train\H_88-H_H18-38478-3-_IMG025x009_0_1_3.bmp
C:/Dataset/202411_03.00.01/phase-1/lr_train\H21-514974_H21-51497-4-_IMG024x027_1_1_1.bmp	C:/Dataset/202411_03.00.01/phase-1/hr_train\H21-514974_H21-51497-4-_IMG024x027_1_1_1.bmp
C:/Dataset/202411_03.00.01/phase-1/lr_train\Q8b7-2H_H21-16985-2-_IMG011x022_2_1_0.bmp	C:/Dataset/202411_03.00.01/phase-1/hr_train\Q8b7-2H_H21-16985-2-_IMG011x022_2_1_0.bmp
C:/Dataset/202411_03.00.01/phase-1/lr_train\H_88-H_H18-38478-3-_IMG015x016_0_1_11.bmp	C:/Dataset/202411_03.00.01/phase-1/hr_train\H_88-H_H18-38478-3-_IMG015x016_0_1_11.bmp
C:/Dataset/202411_03.00.01/phase-1/lr_train\H_88-H_H18-38478-3-_IMG024x020_1_1_13.bmp	C:/Dataset/202411_03.00.01/phase-1/hr_train\H_88-H_H18-38478-3-_IMG024x020_1_1_13.bmp
C:/Dataset/202411_03.00.01/phase-1/lr_train\H_88-H_H18-38478-3-_IMG015x007_1_1_5.bmp	C:/Dataset/202411_03.00.01/phase-1/hr_train\H_88-H_H18-38478-3-_IMG015x007_1_1_5.bmp
C:/Dataset/202411_03.00.01/phase-1/lr_train\H_88-H_H18-38478-3-_IMG010x009_2_3_3.bmp	C:/Dataset/202411_03.00.01/phase-1/hr_train\H_88-H_H18-38478-3-_IMG010x009_2_3_3.bmp
C:/Dataset/202411_03.00.01/phase-1/lr_train\H21-514972_H21-51497-2-_IMG008x013_1_1_4.bmp	C:/Dataset/202411_03.00.01/phase-1/hr_train\H21-514972_H21-51497-2-_IMG008x013_1_1_4.bmp
C:/Dataset/202411_03.00.01/phase-1/lr_train\867-2H_H21-16985-1-_IMG035x004_1_0_9.bmp	C:/Dataset/202411_03.00.01/phase-1/hr_train\867-2H_H21-16985-1-_IMG035x004_1_0_9.bmp
C:/Dataset/202411_03.00.01/phase-1/lr_train\Q8b7-2H_H21-16985-2-_IMG008x006_0_0_9.bmp	C:/Dataset/202411_03.00.01/phase-1/hr_train\Q8b7-2H_H21-16985-2-_IMG008x006_0_0_9.bmp
C:/Dataset/202411_03.00.01/phase-1/lr_train\H_88-H_H18-38478-3-_IMG028x020_2_1_12.bmp	C:/Dataset/202411_03.00.01/phase-1/hr_train\H_88-H_H18-38478-3-_IMG028x020_2_1_12.bmp
C:/Dataset/202411_03.00.01/phase-1/lr_train\H21-514972_H21-51497-2-_IMG014x008_0_0_8.bmp	C:/Dataset/202411_03.00.01/phase-1/hr_train\H21-514972_H21-51497-2-_IMG014x008_0_0_8.bmp
C:/Dataset/202411_03.00.01/phase-1/lr_train\Q8b7-2H_H21-16985-2-_IMG007x010_1_3_7.bmp	C:/Dataset/202411_03.00.01/phase-1/hr_train\Q8b7-2H_H21-16985-2-_IMG007x010_1_3_7.bmp
C:/Dataset/202411_03.00.01/phase-1/lr_train\Q8b7-2H_H21-16985-2-_IMG008x023_1_3_5.bmp	C:/Dataset/202411_03.00.01/phase-1/hr_train\Q8b7-2H_H21-16985-2-_IMG008x023_1_3_5.bmp
C:/Dataset/202411_03.00.01/phase-1/lr_train\H21-514972_H21-51497-2-_IMG004x012_3_1_5.bmp	C:/Dataset/202411_03.00.01/phase-1/hr_train\H21-514972_H21-51497-2-_IMG004x012_3_1_5.bmp
C:/Dataset/202411_03.00.01/phase-1/lr_train\H_88-H_H18-38478-3-_IMG017x013_3_2_8.bmp	C:/Dataset/202411_03.00.01/phase-1/hr_train\H_88-H_H18-38478-3-_IMG017x013_3_2_8.bmp
C:/Dataset/202411_03.00.01/phase-1/lr_train\H_88-H_H18-38478-3-_IMG010x008_1_0_2.bmp	C:/Dataset/202411_03.00.01/phase-1/hr_train\H_88-H_H18-38478-3-_IMG010x008_1_0_2.bmp
C:/Dataset/202411_03.00.01/phase-1/lr_train\Q8b7-2H_H21-16985-2-_IMG014x016_0_1_1.bmp	C:/Dataset/202411_03.00.01/phase-1/hr_train\Q8b7-2H_H21-16985-2-_IMG014x016_0_1_1.bmp
C:/Dataset/202411_03.00.01/phase-1/lr_train\867-2H_H21-16985-1-_IMG035x007_2_3_9.bmp	C:/Dataset/202411_03.00.01/phase-1/hr_train\867-2H_H21-16985-1-_IMG035x007_2_3_9.bmp
C:/Dataset/202411_03.00.01/phase-1/lr_train\867-2H_H21-16985-1-_IMG012x015_3_3_10.bmp	C:/Dataset/202411_03.00.01/phase-1/hr_train\867-2H_H21-16985-1-_IMG012x015_3_3_10.bmp
C:/Dataset/202411_03.00.01/phase-1/lr_train\H21-514972_H21-51497-2-_IMG014x006_1_2_8.bmp	C:/Dataset/202411_03.00.01/phase-1/hr_train\H21-514972_H21-51497-2-_IMG014x006_1_2_8.bmp
C:/Dataset/202411_03.00.01/phase-1/lr_train\Q8b7-2H_H21-16985-2-_IMG010x021_2_3_5.bmp	C:/Dataset/202411_03.00.01/phase-1/hr_train\Q8b7-2H_H21-16985-2-_IMG010x021_2_3_5.bmp
C:/Dataset/202411_03.00.01/phase-1/lr_train\867-2H_H21-16985-1-_IMG030x009_3_1_0.bmp	C:/Dataset/202411_03.00.01/phase-1/hr_train\867-2H_H21-16985-1-_IMG030x009_3_1_0.bmp
C:/Dataset/202411_03.00.01/phase-1/lr_train\H21-514972_H21-51497-2-_IMG006x009_0_0_8.bmp	C:/Dataset/202411_03.00.01/phase-1/hr_train\H21-514972_H21-51497-2-_IMG006x009_0_0_8.bmp
C:/Dataset/202411_03.00.01/phase-1/lr_train\Q8b7-2H_H21-16985-2-_IMG006x024_1_1_13.bmp	C:/Dataset/202411_03.00.01/phase-1/hr_train\Q8b7-2H_H21-16985-2-_IMG006x024_1_1_13.bmp
C:/Dataset/202411_03.00.01/phase-1/lr_train\H_88-H_H18-38478-3-_IMG013x018_2_0_13.bmp	C:/Dataset/202411_03.00.01/phase-1/hr_train\H_88-H_H18-38478-3-_IMG013x018_2_0_13.bmp
C:/Dataset/202411_03.00.01/phase-1/lr_train\H21-514972_H21-51497-2-_IMG019x034_2_2_12.bmp	C:/Dataset/202411_03.00.01/phase-1/hr_train\H21-514972_H21-51497-2-_IMG019x034_2_2_12.bmp
C:/Dataset/202411_03.00.01/phase-1/lr_train\H_88-H_H18-38478-3-_IMG005x023_1_1_5.bmp	C:/Dataset/202411_03.00.01/phase-1/hr_train\H_88-H_H18-38478-3-_IMG005x023_1_1_5.bmp
C:/Dataset/202411_03.00.01/phase-1/lr_train\867-2H_H21-16985-1-_IMG033x010_3_2_6.bmp	C:/Dataset/202411_03.00.01/phase-1/hr_train\867-2H_H21-16985-1-_IMG033x010_3_2_6.bmp
C:/Dataset/202411_03.00.01/phase-1/lr_train\H_88-H_H18-38478-3-_IMG014x017_3_3_10.bmp	C:/Dataset/202411_03.00.01/phase-1/hr_train\H_88-H_H18-38478-3-_IMG014x017_3_3_10.bmp
C:/Dataset/202411_03.00.01/phase-1/lr_train\Q8b7-2H_H21-16985-2-_IMG015x018_0_1_5.bmp	C:/Dataset/202411_03.00.01/phase-1/hr_train\Q8b7-2H_H21-16985-2-_IMG015x018_0_1_5.bmp
C:/Dataset/202411_03.00.01/phase-1/lr_train\H_88-H_H18-38478-3-_IMG027x025_0_0_12.bmp	C:/Dataset/202411_03.00.01/phase-1/hr_train\H_88-H_H18-38478-3-_IMG027x025_0_0_12.bmp
C:/Dataset/202411_03.00.01/phase-1/lr_train\H_88-H_H18-38478-3-_IMG006x019_0_0_7.bmp	C:/Dataset/202411_03.00.01/phase-1/hr_train\H_88-H_H18-38478-3-_IMG006x019_0_0_7.bmp
C:/Dataset/202411_03.00.01/phase-1/lr_train\H21-514972_H21-51497-2-_IMG021x021_2_2_5.bmp	C:/Dataset/202411_03.00.01/phase-1/hr_train\H21-514972_H21-51497-2-_IMG021x021_2_2_5.bmp
C:/Dataset/202411_03.00.01/phase-1/lr_train\867-2H_H21-16985-1-_IMG030x013_2_0_6.bmp	C:/Dataset/202411_03.00.01/phase-1/hr_train\867-2H_H21-16985-1-_IMG030x013_2_0_6.bmp
C:/Dataset/202411_03.00.01/phase-1/lr_train\H21-514972_H21-51497-2-_IMG014x012_1_0_1.bmp	C:/Dataset/202411_03.00.01/phase-1/hr_train\H21-514972_H21-51497-2-_IMG014x012_1_0_1.bmp
C:/Dataset/202411_03.00.01/phase-1/lr_train\867-2H_H21-16985-1-_IMG011x010_0_3_1.bmp	C:/Dataset/202411_03.00.01/phase-1/hr_train\867-2H_H21-16985-1-_IMG011x010_0_3_1.bmp
C:/Dataset/202411_03.00.01/phase-1/lr_train\H21-514972_H21-51497-2-_IMG005x012_2_3_11.bmp	C:/Dataset/202411_03.00.01/phase-1/hr_train\H21-514972_H21-51497-2-_IMG005x012_2_3_11.bmp
C:/Dataset/202411_03.00.01/phase-1/lr_train\867-2H_H21-16985-1-_IMG007x006_2_1_1.bmp	C:/Dataset/202411_03.00.01/phase-1/hr_train\867-2H_H21-16985-1-_IMG007x006_2_1_1.bmp
C:/Dataset/202411_03.00.01/phase-1/lr_train\H21-514972_H21-51497-2-_IMG020x023_2_1_2.bmp	C:/Dataset/202411_03.00.01/phase-1/hr_train\H21-514972_H21-51497-2-_IMG020x023_2_1_2.bmp
C:/Dataset/202411_03.00.01/phase-1/lr_train\Q8b7-2H_H21-16985-2-_IMG007x019_1_2_6.bmp	C:/Dataset/202411_03.00.01/phase-1/hr_train\Q8b7-2H_H21-16985-2-_IMG007x019_1_2_6.bmp
C:/Dataset/202411_03.00.01/phase-1/lr_train\H21-514972_H21-51497-2-_IMG016x014_3_2_6.bmp	C:/Dataset/202411_03.00.01/phase-1/hr_train\H21-514972_H21-51497-2-_IMG016x014_3_2_6.bmp
C:/Dataset/202411_03.00.01/phase-1/lr_train\H_88-H_H18-38478-3-_IMG011x018_0_3_10.bmp	C:/Dataset/202411_03.00.01/phase-1/hr_train\H_88-H_H18-38478-3-_IMG011x018_0_3_10.bmp
C:/Dataset/202411_03.00.01/phase-1/lr_train\H21-514972_H21-51497-2-_IMG024x017_2_1_0.bmp	C:/Dataset/202411_03.00.01/phase-1/hr_train\H21-514972_H21-51497-2-_IMG024x017_2_1_0.bmp
C:/Dataset/202411_03.00.01/phase-1/lr_train\H_88-H_H18-38478-3-_IMG012x019_2_2_11.bmp	C:/Dataset/202411_03.00.01/phase-1/hr_train\H_88-H_H18-38478-3-_IMG012x019_2_2_11.bmp
C:/Dataset/202411_03.00.01/phase-1/lr_train\867-2H_H21-16985-1-_IMG026x010_2_2_0.bmp	C:/Dataset/202411_03.00.01/phase-1/hr_train\867-2H_H21-16985-1-_IMG026x010_2_2_0.bmp
C:/Dataset/202411_03.00.01/phase-1/lr_train\867-2H_H21-16985-1-_IMG007x013_0_0_8.bmp	C:/Dataset/202411_03.00.01/phase-1/hr_train\867-2H_H21-16985-1-_IMG007x013_0_0_8.bmp
C:/Dataset/202411_03.00.01/phase-1/lr_train\Q8b7-2H_H21-16985-2-_IMG005x011_0_1_9.bmp	C:/Dataset/202411_03.00.01/phase-1/hr_train\Q8b7-2H_H21-16985-2-_IMG005x011_0_1_9.bmp
C:/Dataset/202411_03.00.01/phase-1/lr_train\Q8b7-2H_H21-16985-2-_IMG016x021_1_0_2.bmp	C:/Dataset/202411_03.00.01/phase-1/hr_train\Q8b7-2H_H21-16985-2-_IMG016x021_1_0_2.bmp
C:/Dataset/202411_03.00.01/phase-1/lr_train\H21-514972_H21-51497-2-_IMG015x014_1_1_6.bmp	C:/Dataset/202411_03.00.01/phase-1/hr_train\H21-514972_H21-51497-2-_IMG015x014_1_1_6.bmp
C:/Dataset/202411_03.00.01/phase-1/lr_train\H_88-H_H18-38478-3-_IMG024x026_3_3_14.bmp	C:/Dataset/202411_03.00.01/phase-1/hr_train\H_88-H_H18-38478-3-_IMG024x026_3_3_14.bmp
C:/Dataset/202411_03.00.01/phase-1/lr_train\Q8b7-2H_H21-16985-2-_IMG019x010_1_3_11.bmp	C:/Dataset/202411_03.00.01/phase-1/hr_train\Q8b7-2H_H21-16985-2-_IMG019x010_1_3_11.bmp
C:/Dataset/202411_03.00.01/phase-1/lr_train\H_88-H_H18-38478-3-_IMG027x016_0_3_7.bmp	C:/Dataset/202411_03.00.01/phase-1/hr_train\H_88-H_H18-38478-3-_IMG027x016_0_3_7.bmp
C:/Dataset/202411_03.00.01/phase-1/lr_train\H21-514972_H21-51497-2-_IMG017x024_0_1_8.bmp	C:/Dataset/202411_03.00.01/phase-1/hr_train\H21-514972_H21-51497-2-_IMG017x024_0_1_8.bmp
C:/Dataset/202411_03.00.01/phase-1/lr_train\H_88-H_H18-38478-3-_IMG023x025_0_0_10.bmp	C:/Dataset/202411_03.00.01/phase-1/hr_train\H_88-H_H18-38478-3-_IMG023x025_0_0_10.bmp
C:/Dataset/202411_03.00.01/phase-1/lr_train\H21-514972_H21-51497-2-_IMG019x034_1_0_8.bmp	C:/Dataset/202411_03.00.01/phase-1/hr_train\H21-514972_H21-51497-2-_IMG019x034_1_0_8.bmp
C:/Dataset/202411_03.00.01/phase-1/lr_train\H_88-H_H18-38478-3-_IMG021x016_3_0_3.bmp	C:/Dataset/202411_03.00.01/phase-1/hr_train\H_88-H_H18-38478-3-_IMG021x016_3_0_3.bmp
C:/Dataset/202411_03.00.01/phase-1/lr_train\Q8b7-2H_H21-16985-2-_IMG020x013_2_0_3.bmp	C:/Dataset/202411_03.00.01/phase-1/hr_train\Q8b7-2H_H21-16985-2-_IMG020x013_2_0_3.bmp
C:/Dataset/202411_03.00.01/phase-1/lr_train\H21-514974_H21-51497-4-_IMG005x014_2_1_2.bmp	C:/Dataset/202411_03.00.01/phase-1/hr_train\H21-514974_H21-51497-4-_IMG005x014_2_1_2.bmp
C:/Dataset/202411_03.00.01/phase-1/lr_train\H_88-H_H18-38478-3-_IMG030x004_2_3_0.bmp	C:/Dataset/202411_03.00.01/phase-1/hr_train\H_88-H_H18-38478-3-_IMG030x004_2_3_0.bmp
C:/Dataset/202411_03.00.01/phase-1/lr_train\867-2H_H21-16985-1-_IMG030x008_3_2_4.bmp	C:/Dataset/202411_03.00.01/phase-1/hr_train\867-2H_H21-16985-1-_IMG030x008_3_2_4.bmp
C:/Dataset/202411_03.00.01/phase-1/lr_train\Q8b7-2H_H21-16985-2-_IMG008x004_1_0_10.bmp	C:/Dataset/202411_03.00.01/phase-1/hr_train\Q8b7-2H_H21-16985-2-_IMG008x004_1_0_10.bmp
C:/Dataset/202411_03.00.01/phase-1/lr_train\H21-514974_H21-51497-4-_IMG002x020_2_2_7.bmp	C:/Dataset/202411_03.00.01/phase-1/hr_train\H21-514974_H21-51497-4-_IMG002x020_2_2_7.bmp
C:/Dataset/202411_03.00.01/phase-1/lr_train\867-2H_H21-16985-1-_IMG008x007_1_2_0.bmp	C:/Dataset/202411_03.00.01/phase-1/hr_train\867-2H_H21-16985-1-_IMG008x007_1_2_0.bmp
C:/Dataset/202411_03.00.01/phase-1/lr_train\Q8b7-2H_H21-16985-2-_IMG006x004_3_0_11.bmp	C:/Dataset/202411_03.00.01/phase-1/hr_train\Q8b7-2H_H21-16985-2-_IMG006x004_3_0_11.bmp
C:/Dataset/202411_03.00.01/phase-1/lr_train\H_88-H_H18-38478-3-_IMG010x019_1_0_2.bmp	C:/Dataset/202411_03.00.01/phase-1/hr_train\H_88-H_H18-38478-3-_IMG010x019_1_0_2.bmp
C:/Dataset/202411_03.00.01/phase-1/lr_train\H21-514972_H21-51497-2-_IMG011x007_3_2_0.bmp	C:/Dataset/202411_03.00.01/phase-1/hr_train\H21-514972_H21-51497-2-_IMG011x007_3_2_0.bmp
C:/Dataset/202411_03.00.01/phase-1/lr_train\Q8b7-2H_H21-16985-2-_IMG009x014_0_1_1.bmp	C:/Dataset/202411_03.00.01/phase-1/hr_train\Q8b7-2H_H21-16985-2-_IMG009x014_0_1_1.bmp
C:/Dataset/202411_03.00.01/phase-1/lr_train\H_88-H_H18-38478-3-_IMG010x012_1_2_10.bmp	C:/Dataset/202411_03.00.01/phase-1/hr_train\H_88-H_H18-38478-3-_IMG010x012_1_2_10.bmp
C:/Dataset/202411_03.00.01/phase-1/lr_train\Q8b7-2H_H21-16985-2-_IMG011x007_0_0_1.bmp	C:/Dataset/202411_03.00.01/phase-1/hr_train\Q8b7-2H_H21-16985-2-_IMG011x007_0_0_1.bmp
C:/Dataset/202411_03.00.01/phase-1/lr_train\867-2H_H21-16985-1-_IMG029x005_3_2_6.bmp	C:/Dataset/202411_03.00.01/phase-1/hr_train\867-2H_H21-16985-1-_IMG029x005_3_2_6.bmp
C:/Dataset/202411_03.00.01/phase-1/lr_train\H_88-H_H18-38478-3-_IMG030x009_0_3_6.bmp	C:/Dataset/202411_03.00.01/phase-1/hr_train\H_88-H_H18-38478-3-_IMG030x009_0_3_6.bmp
C:/Dataset/202411_03.00.01/phase-1/lr_train\H21-514972_H21-51497-2-_IMG009x006_0_2_6.bmp	C:/Dataset/202411_03.00.01/phase-1/hr_train\H21-514972_H21-51497-2-_IMG009x006_0_2_6.bmp
C:/Dataset/202411_03.00.01/phase-1/lr_train\H21-514972_H21-51497-2-_IMG021x034_3_0_2.bmp	C:/Dataset/202411_03.00.01/phase-1/hr_train\H21-514972_H21-51497-2-_IMG021x034_3_0_2.bmp
C:/Dataset/202411_03.00.01/phase-1/lr_train\H_88-H_H18-38478-3-_IMG007x008_1_0_2.bmp	C:/Dataset/202411_03.00.01/phase-1/hr_train\H_88-H_H18-38478-3-_IMG007x008_1_0_2.bmp
C:/Dataset/202411_03.00.01/phase-1/lr_train\H_88-H_H18-38478-3-_IMG012x009_1_3_8.bmp	C:/Dataset/202411_03.00.01/phase-1/hr_train\H_88-H_H18-38478-3-_IMG012x009_1_3_8.bmp
C:/Dataset/202411_03.00.01/phase-1/lr_train\H_88-H_H18-38478-3-_IMG014x015_1_3_11.bmp	C:/Dataset/202411_03.00.01/phase-1/hr_train\H_88-H_H18-38478-3-_IMG014x015_1_3_11.bmp
C:/Dataset/202411_03.00.01/phase-1/lr_train\Q8b7-2H_H21-16985-2-_IMG011x007_0_0_4.bmp	C:/Dataset/202411_03.00.01/phase-1/hr_train\Q8b7-2H_H21-16985-2-_IMG011x007_0_0_4.bmp
C:/Dataset/202411_03.00.01/phase-1/lr_train\Q8b7-2H_H21-16985-2-_IMG019x014_0_2_8.bmp	C:/Dataset/202411_03.00.01/phase-1/hr_train\Q8b7-2H_H21-16985-2-_IMG019x014_0_2_8.bmp
C:/Dataset/202411_03.00.01/phase-1/lr_train\867-2H_H21-16985-1-_IMG007x005_2_1_1.bmp	C:/Dataset/202411_03.00.01/phase-1/hr_train\867-2H_H21-16985-1-_IMG007x005_2_1_1.bmp
C:/Dataset/202411_03.00.01/phase-1/lr_train\H21-514972_H21-51497-2-_IMG012x004_3_2_2.bmp	C:/Dataset/202411_03.00.01/phase-1/hr_train\H21-514972_H21-51497-2-_IMG012x004_3_2_2.bmp
C:/Dataset/202411_03.00.01/phase-1/lr_train\867-2H_H21-16985-1-_IMG015x008_2_0_7.bmp	C:/Dataset/202411_03.00.01/phase-1/hr_train\867-2H_H21-16985-1-_IMG015x008_2_0_7.bmp
C:/Dataset/202411_03.00.01/phase-1/lr_train\867-2H_H21-16985-1-_IMG015x008_1_1_4.bmp	C:/Dataset/202411_03.00.01/phase-1/hr_train\867-2H_H21-16985-1-_IMG015x008_1_1_4.bmp
C:/Dataset/202411_03.00.01/phase-1/lr_train\H21-514972_H21-51497-2-_IMG020x028_2_0_2.bmp	C:/Dataset/202411_03.00.01/phase-1/hr_train\H21-514972_H21-51497-2-_IMG020x028_2_0_2.bmp
C:/Dataset/202411_03.00.01/phase-1/lr_train\H_88-H_H18-38478-3-_IMG015x010_1_0_9.bmp	C:/Dataset/202411_03.00.01/phase-1/hr_train\H_88-H_H18-38478-3-_IMG015x010_1_0_9.bmp
C:/Dataset/202411_03.00.01/phase-1/lr_train\H21-514972_H21-51497-2-_IMG005x013_1_2_0.bmp	C:/Dataset/202411_03.00.01/phase-1/hr_train\H21-514972_H21-51497-2-_IMG005x013_1_2_0.bmp
C:/Dataset/202411_03.00.01/phase-1/lr_train\867-2H_H21-16985-1-_IMG007x007_3_3_5.bmp	C:/Dataset/202411_03.00.01/phase-1/hr_train\867-2H_H21-16985-1-_IMG007x007_3_3_5.bmp
C:/Dataset/202411_03.00.01/phase-1/lr_train\H21-514974_H21-51497-4-_IMG024x029_2_3_0.bmp	C:/Dataset/202411_03.00.01/phase-1/hr_train\H21-514974_H21-51497-4-_IMG024x029_2_3_0.bmp
C:/Dataset/202411_03.00.01/phase-1/lr_train\H21-514972_H21-51497-2-_IMG012x011_2_2_6.bmp	C:/Dataset/202411_03.00.01/phase-1/hr_train\H21-514972_H21-51497-2-_IMG012x011_2_2_6.bmp
C:/Dataset/202411_03.00.01/phase-1/lr_train\H_88-H_H18-38478-3-_IMG028x007_1_3_2.bmp	C:/Dataset/202411_03.00.01/phase-1/hr_train\H_88-H_H18-38478-3-_IMG028x007_1_3_2.bmp
C:/Dataset/202411_03.00.01/phase-1/lr_train\H21-514972_H21-51497-2-_IMG023x029_3_0_3.bmp	C:/Dataset/202411_03.00.01/phase-1/hr_train\H21-514972_H21-51497-2-_IMG023x029_3_0_3.bmp
C:/Dataset/202411_03.00.01/phase-1/lr_train\867-2H_H21-16985-1-_IMG034x004_1_2_10.bmp	C:/Dataset/202411_03.00.01/phase-1/hr_train\867-2H_H21-16985-1-_IMG034x004_1_2_10.bmp
C:/Dataset/202411_03.00.01/phase-1/lr_train\H21-514972_H21-51497-2-_IMG017x014_1_3_0.bmp	C:/Dataset/202411_03.00.01/phase-1/hr_train\H21-514972_H21-51497-2-_IMG017x014_1_3_0.bmp
C:/Dataset/202411_03.00.01/phase-1/lr_train\867-2H_H21-16985-1-_IMG010x012_3_2_4.bmp	C:/Dataset/202411_03.00.01/phase-1/hr_train\867-2H_H21-16985-1-_IMG010x012_3_2_4.bmp
C:/Dataset/202411_03.00.01/phase-1/lr_train\867-2H_H21-16985-1-_IMG014x015_2_3_2.bmp	C:/Dataset/202411_03.00.01/phase-1/hr_train\867-2H_H21-16985-1-_IMG014x015_2_3_2.bmp
C:/Dataset/202411_03.00.01/phase-1/lr_train\H_88-H_H18-38478-3-_IMG006x025_2_0_13.bmp	C:/Dataset/202411_03.00.01/phase-1/hr_train\H_88-H_H18-38478-3-_IMG006x025_2_0_13.bmp
C:/Dataset/202411_03.00.01/phase-1/lr_train\H21-514974_H21-51497-4-_IMG031x022_3_1_0.bmp	C:/Dataset/202411_03.00.01/phase-1/hr_train\H21-514974_H21-51497-4-_IMG031x022_3_1_0.bmp
C:/Dataset/202411_03.00.01/phase-1/lr_train\867-2H_H21-16985-1-_IMG029x011_1_2_9.bmp	C:/Dataset/202411_03.00.01/phase-1/hr_train\867-2H_H21-16985-1-_IMG029x011_1_2_9.bmp
C:/Dataset/202411_03.00.01/phase-1/lr_train\H21-514974_H21-51497-4-_IMG003x022_1_3_2.bmp	C:/Dataset/202411_03.00.01/phase-1/hr_train\H21-514974_H21-51497-4-_IMG003x022_1_3_2.bmp
C:/Dataset/202411_03.00.01/phase-1/lr_train\H_88-H_H18-38478-3-_IMG007x011_0_3_2.bmp	C:/Dataset/202411_03.00.01/phase-1/hr_train\H_88-H_H18-38478-3-_IMG007x011_0_3_2.bmp
C:/Dataset/202411_03.00.01/phase-1/lr_train\H21-514972_H21-51497-2-_IMG015x008_3_3_0.bmp	C:/Dataset/202411_03.00.01/phase-1/hr_train\H21-514972_H21-51497-2-_IMG015x008_3_3_0.bmp
C:/Dataset/202411_03.00.01/phase-1/lr_train\H_88-H_H18-38478-3-_IMG009x025_1_0_9.bmp	C:/Dataset/202411_03.00.01/phase-1/hr_train\H_88-H_H18-38478-3-_IMG009x025_1_0_9.bmp
C:/Dataset/202411_03.00.01/phase-1/lr_train\H_88-H_H18-38478-3-_IMG010x013_1_0_2.bmp	C:/Dataset/202411_03.00.01/phase-1/hr_train\H_88-H_H18-38478-3-_IMG010x013_1_0_2.bmp
C:/Dataset/202411_03.00.01/phase-1/lr_train\H21-514972_H21-51497-2-_IMG020x035_0_0_2.bmp	C:/Dataset/202411_03.00.01/phase-1/hr_train\H21-514972_H21-51497-2-_IMG020x035_0_0_2.bmp
C:/Dataset/202411_03.00.01/phase-1/lr_train\H21-514972_H21-51497-2-_IMG012x010_0_3_3.bmp	C:/Dataset/202411_03.00.01/phase-1/hr_train\H21-514972_H21-51497-2-_IMG012x010_0_3_3.bmp
C:/Dataset/202411_03.00.01/phase-1/lr_train\Q8b7-2H_H21-16985-2-_IMG019x011_3_2_3.bmp	C:/Dataset/202411_03.00.01/phase-1/hr_train\Q8b7-2H_H21-16985-2-_IMG019x011_3_2_3.bmp
C:/Dataset/202411_03.00.01/phase-1/lr_train\H21-514972_H21-51497-2-_IMG017x011_2_1_5.bmp	C:/Dataset/202411_03.00.01/phase-1/hr_train\H21-514972_H21-51497-2-_IMG017x011_2_1_5.bmp
C:/Dataset/202411_03.00.01/phase-1/lr_train\H_88-H_H18-38478-3-_IMG025x008_2_0_5.bmp	C:/Dataset/202411_03.00.01/phase-1/hr_train\H_88-H_H18-38478-3-_IMG025x008_2_0_5.bmp
C:/Dataset/202411_03.00.01/phase-1/lr_train\H21-514972_H21-51497-2-_IMG028x028_2_0_5.bmp	C:/Dataset/202411_03.00.01/phase-1/hr_train\H21-514972_H21-51497-2-_IMG028x028_2_0_5.bmp
C:/Dataset/202411_03.00.01/phase-1/lr_train\867-2H_H21-16985-1-_IMG026x008_0_0_8.bmp	C:/Dataset/202411_03.00.01/phase-1/hr_train\867-2H_H21-16985-1-_IMG026x008_0_0_8.bmp
C:/Dataset/202411_03.00.01/phase-1/lr_train\H21-514974_H21-51497-4-_IMG004x015_2_1_2.bmp	C:/Dataset/202411_03.00.01/phase-1/hr_train\H21-514974_H21-51497-4-_IMG004x015_2_1_2.bmp
C:/Dataset/202411_03.00.01/phase-1/lr_train\H21-514972_H21-51497-2-_IMG006x013_2_0_0.bmp	C:/Dataset/202411_03.00.01/phase-1/hr_train\H21-514972_H21-51497-2-_IMG006x013_2_0_0.bmp
C:/Dataset/202411_03.00.01/phase-1/lr_train\867-2H_H21-16985-1-_IMG015x011_0_1_9.bmp	C:/Dataset/202411_03.00.01/phase-1/hr_train\867-2H_H21-16985-1-_IMG015x011_0_1_9.bmp
C:/Dataset/202411_03.00.01/phase-1/lr_train\H_88-H_H18-38478-3-_IMG028x019_2_2_3.bmp	C:/Dataset/202411_03.00.01/phase-1/hr_train\H_88-H_H18-38478-3-_IMG028x019_2_2_3.bmp
C:/Dataset/202411_03.00.01/phase-1/lr_train\Q8b7-2H_H21-16985-2-_IMG012x022_3_0_0.bmp	C:/Dataset/202411_03.00.01/phase-1/hr_train\Q8b7-2H_H21-16985-2-_IMG012x022_3_0_0.bmp
C:/Dataset/202411_03.00.01/phase-1/lr_train\H_88-H_H18-38478-3-_IMG005x024_2_0_11.bmp	C:/Dataset/202411_03.00.01/phase-1/hr_train\H_88-H_H18-38478-3-_IMG005x024_2_0_11.bmp
C:/Dataset/202411_03.00.01/phase-1/lr_train\H21-514974_H21-51497-4-_IMG002x019_3_0_0.bmp	C:/Dataset/202411_03.00.01/phase-1/hr_train\H21-514974_H21-51497-4-_IMG002x019_3_0_0.bmp
C:/Dataset/202411_03.00.01/phase-1/lr_train\H_88-H_H18-38478-3-_IMG007x025_2_0_3.bmp	C:/Dataset/202411_03.00.01/phase-1/hr_train\H_88-H_H18-38478-3-_IMG007x025_2_0_3.bmp
C:/Dataset/202411_03.00.01/phase-1/lr_train\H_88-H_H18-38478-3-_IMG006x008_1_2_10.bmp	C:/Dataset/202411_03.00.01/phase-1/hr_train\H_88-H_H18-38478-3-_IMG006x008_1_2_10.bmp
C:/Dataset/202411_03.00.01/phase-1/lr_train\867-2H_H21-16985-1-_IMG012x006_0_2_12.bmp	C:/Dataset/202411_03.00.01/phase-1/hr_train\867-2H_H21-16985-1-_IMG012x006_0_2_12.bmp
C:/Dataset/202411_03.00.01/phase-1/lr_train\867-2H_H21-16985-1-_IMG012x006_3_0_5.bmp	C:/Dataset/202411_03.00.01/phase-1/hr_train\867-2H_H21-16985-1-_IMG012x006_3_0_5.bmp
C:/Dataset/202411_03.00.01/phase-1/lr_train\867-2H_H21-16985-1-_IMG030x006_2_0_1.bmp	C:/Dataset/202411_03.00.01/phase-1/hr_train\867-2H_H21-16985-1-_IMG030x006_2_0_1.bmp
C:/Dataset/202411_03.00.01/phase-1/lr_train\Q8b7-2H_H21-16985-2-_IMG015x013_3_1_6.bmp	C:/Dataset/202411_03.00.01/phase-1/hr_train\Q8b7-2H_H21-16985-2-_IMG015x013_3_1_6.bmp
C:/Dataset/202411_03.00.01/phase-1/lr_train\Q8b7-2H_H21-16985-2-_IMG015x019_1_1_4.bmp	C:/Dataset/202411_03.00.01/phase-1/hr_train\Q8b7-2H_H21-16985-2-_IMG015x019_1_1_4.bmp
C:/Dataset/202411_03.00.01/phase-1/lr_train\H21-514972_H21-51497-2-_IMG015x010_2_0_6.bmp	C:/Dataset/202411_03.00.01/phase-1/hr_train\H21-514972_H21-51497-2-_IMG015x010_2_0_6.bmp
C:/Dataset/202411_03.00.01/phase-1/lr_train\H_88-H_H18-38478-3-_IMG014x011_2_3_1.bmp	C:/Dataset/202411_03.00.01/phase-1/hr_train\H_88-H_H18-38478-3-_IMG014x011_2_3_1.bmp
C:/Dataset/202411_03.00.01/phase-1/lr_train\Q8b7-2H_H21-16985-2-_IMG006x011_0_2_2.bmp	C:/Dataset/202411_03.00.01/phase-1/hr_train\Q8b7-2H_H21-16985-2-_IMG006x011_0_2_2.bmp
C:/Dataset/202411_03.00.01/phase-1/lr_train\H21-514972_H21-51497-2-_IMG020x030_1_1_5.bmp	C:/Dataset/202411_03.00.01/phase-1/hr_train\H21-514972_H21-51497-2-_IMG020x030_1_1_5.bmp
C:/Dataset/202411_03.00.01/phase-1/lr_train\H21-514974_H21-51497-4-_IMG027x026_0_1_7.bmp	C:/Dataset/202411_03.00.01/phase-1/hr_train\H21-514974_H21-51497-4-_IMG027x026_0_1_7.bmp
C:/Dataset/202411_03.00.01/phase-1/lr_train\H21-514972_H21-51497-2-_IMG015x025_0_0_4.bmp	C:/Dataset/202411_03.00.01/phase-1/hr_train\H21-514972_H21-51497-2-_IMG015x025_0_0_4.bmp
C:/Dataset/202411_03.00.01/phase-1/lr_train\H21-514972_H21-51497-2-_IMG021x029_1_2_9.bmp	C:/Dataset/202411_03.00.01/phase-1/hr_train\H21-514972_H21-51497-2-_IMG021x029_1_2_9.bmp
C:/Dataset/202411_03.00.01/phase-1/lr_train\H_88-H_H18-38478-3-_IMG016x009_0_0_4.bmp	C:/Dataset/202411_03.00.01/phase-1/hr_train\H_88-H_H18-38478-3-_IMG016x009_0_0_4.bmp
C:/Dataset/202411_03.00.01/phase-1/lr_train\867-2H_H21-16985-1-_IMG009x011_1_2_11.bmp	C:/Dataset/202411_03.00.01/phase-1/hr_train\867-2H_H21-16985-1-_IMG009x011_1_2_11.bmp
C:/Dataset/202411_03.00.01/phase-1/lr_train\H21-514972_H21-51497-2-_IMG011x004_2_0_8.bmp	C:/Dataset/202411_03.00.01/phase-1/hr_train\H21-514972_H21-51497-2-_IMG011x004_2_0_8.bmp
C:/Dataset/202411_03.00.01/phase-1/lr_train\Q8b7-2H_H21-16985-2-_IMG009x024_1_3_12.bmp	C:/Dataset/202411_03.00.01/phase-1/hr_train\Q8b7-2H_H21-16985-2-_IMG009x024_1_3_12.bmp
C:/Dataset/202411_03.00.01/phase-1/lr_train\H_88-H_H18-38478-3-_IMG030x008_0_0_13.bmp	C:/Dataset/202411_03.00.01/phase-1/hr_train\H_88-H_H18-38478-3-_IMG030x008_0_0_13.bmp
C:/Dataset/202411_03.00.01/phase-1/lr_train\Q8b7-2H_H21-16985-2-_IMG009x020_1_0_13.bmp	C:/Dataset/202411_03.00.01/phase-1/hr_train\Q8b7-2H_H21-16985-2-_IMG009x020_1_0_13.bmp
C:/Dataset/202411_03.00.01/phase-1/lr_train\H21-514972_H21-51497-2-_IMG011x014_3_0_13.bmp	C:/Dataset/202411_03.00.01/phase-1/hr_train\H21-514972_H21-51497-2-_IMG011x014_3_0_13.bmp
C:/Dataset/202411_03.00.01/phase-1/lr_train\Q8b7-2H_H21-16985-2-_IMG007x021_2_1_4.bmp	C:/Dataset/202411_03.00.01/phase-1/hr_train\Q8b7-2H_H21-16985-2-_IMG007x021_2_1_4.bmp
C:/Dataset/202411_03.00.01/phase-1/lr_train\H21-514974_H21-51497-4-_IMG030x021_0_0_0.bmp	C:/Dataset/202411_03.00.01/phase-1/hr_train\H21-514974_H21-51497-4-_IMG030x021_0_0_0.bmp
C:/Dataset/202411_03.00.01/phase-1/lr_train\H_88-H_H18-38478-3-_IMG008x024_0_1_0.bmp	C:/Dataset/202411_03.00.01/phase-1/hr_train\H_88-H_H18-38478-3-_IMG008x024_0_1_0.bmp
C:/Dataset/202411_03.00.01/phase-1/lr_train\H21-514972_H21-51497-2-_IMG009x011_2_1_0.bmp	C:/Dataset/202411_03.00.01/phase-1/hr_train\H21-514972_H21-51497-2-_IMG009x011_2_1_0.bmp
C:/Dataset/202411_03.00.01/phase-1/lr_train\H_88-H_H18-38478-3-_IMG005x024_2_0_5.bmp	C:/Dataset/202411_03.00.01/phase-1/hr_train\H_88-H_H18-38478-3-_IMG005x024_2_0_5.bmp
C:/Dataset/202411_03.00.01/phase-1/lr_train\H21-514974_H21-51497-4-_IMG006x011_2_0_6.bmp	C:/Dataset/202411_03.00.01/phase-1/hr_train\H21-514974_H21-51497-4-_IMG006x011_2_0_6.bmp
C:/Dataset/202411_03.00.01/phase-1/lr_train\H_88-H_H18-38478-3-_IMG013x009_1_0_12.bmp	C:/Dataset/202411_03.00.01/phase-1/hr_train\H_88-H_H18-38478-3-_IMG013x009_1_0_12.bmp
C:/Dataset/202411_03.00.01/phase-1/lr_train\867-2H_H21-16985-1-_IMG006x004_0_3_0.bmp	C:/Dataset/202411_03.00.01/phase-1/hr_train\867-2H_H21-16985-1-_IMG006x004_0_3_0.bmp
C:/Dataset/202411_03.00.01/phase-1/lr_train\H21-514972_H21-51497-2-_IMG022x038_2_0_5.bmp	C:/Dataset/202411_03.00.01/phase-1/hr_train\H21-514972_H21-51497-2-_IMG022x038_2_0_5.bmp
C:/Dataset/202411_03.00.01/phase-1/lr_train\H_88-H_H18-38478-3-_IMG009x024_0_0_4.bmp	C:/Dataset/202411_03.00.01/phase-1/hr_train\H_88-H_H18-38478-3-_IMG009x024_0_0_4.bmp
C:/Dataset/202411_03.00.01/phase-1/lr_train\H_88-H_H18-38478-3-_IMG015x014_1_0_5.bmp	C:/Dataset/202411_03.00.01/phase-1/hr_train\H_88-H_H18-38478-3-_IMG015x014_1_0_5.bmp
C:/Dataset/202411_03.00.01/phase-1/lr_train\H_88-H_H18-38478-3-_IMG011x023_2_3_5.bmp	C:/Dataset/202411_03.00.01/phase-1/hr_train\H_88-H_H18-38478-3-_IMG011x023_2_3_5.bmp
C:/Dataset/202411_03.00.01/phase-1/lr_train\867-2H_H21-16985-1-_IMG014x009_3_2_4.bmp	C:/Dataset/202411_03.00.01/phase-1/hr_train\867-2H_H21-16985-1-_IMG014x009_3_2_4.bmp
C:/Dataset/202411_03.00.01/phase-1/lr_train\H_88-H_H18-38478-3-_IMG010x024_2_2_12.bmp	C:/Dataset/202411_03.00.01/phase-1/hr_train\H_88-H_H18-38478-3-_IMG010x024_2_2_12.bmp
C:/Dataset/202411_03.00.01/phase-1/lr_train\H21-514974_H21-51497-4-_IMG009x017_0_1_5.bmp	C:/Dataset/202411_03.00.01/phase-1/hr_train\H21-514974_H21-51497-4-_IMG009x017_0_1_5.bmp
C:/Dataset/202411_03.00.01/phase-1/lr_train\H21-514972_H21-51497-2-_IMG023x014_3_0_4.bmp	C:/Dataset/202411_03.00.01/phase-1/hr_train\H21-514972_H21-51497-2-_IMG023x014_3_0_4.bmp
C:/Dataset/202411_03.00.01/phase-1/lr_train\H21-514974_H21-51497-4-_IMG009x004_1_0_0.bmp	C:/Dataset/202411_03.00.01/phase-1/hr_train\H21-514974_H21-51497-4-_IMG009x004_1_0_0.bmp
C:/Dataset/202411_03.00.01/phase-1/lr_train\H21-514972_H21-51497-2-_IMG020x023_3_1_9.bmp	C:/Dataset/202411_03.00.01/phase-1/hr_train\H21-514972_H21-51497-2-_IMG020x023_3_1_9.bmp
C:/Dataset/202411_03.00.01/phase-1/lr_train\867-2H_H21-16985-1-_IMG032x017_0_3_7.bmp	C:/Dataset/202411_03.00.01/phase-1/hr_train\867-2H_H21-16985-1-_IMG032x017_0_3_7.bmp
C:/Dataset/202411_03.00.01/phase-1/lr_train\867-2H_H21-16985-1-_IMG031x015_2_3_5.bmp	C:/Dataset/202411_03.00.01/phase-1/hr_train\867-2H_H21-16985-1-_IMG031x015_2_3_5.bmp
C:/Dataset/202411_03.00.01/phase-1/lr_train\H21-514972_H21-51497-2-_IMG022x016_2_2_5.bmp	C:/Dataset/202411_03.00.01/phase-1/hr_train\H21-514972_H21-51497-2-_IMG022x016_2_2_5.bmp
C:/Dataset/202411_03.00.01/phase-1/lr_train\Q8b7-2H_H21-16985-2-_IMG006x009_1_3_0.bmp	C:/Dataset/202411_03.00.01/phase-1/hr_train\Q8b7-2H_H21-16985-2-_IMG006x009_1_3_0.bmp
C:/Dataset/202411_03.00.01/phase-1/lr_train\867-2H_H21-16985-1-_IMG029x010_0_0_8.bmp	C:/Dataset/202411_03.00.01/phase-1/hr_train\867-2H_H21-16985-1-_IMG029x010_0_0_8.bmp
C:/Dataset/202411_03.00.01/phase-1/lr_train\Q8b7-2H_H21-16985-2-_IMG010x004_3_1_4.bmp	C:/Dataset/202411_03.00.01/phase-1/hr_train\Q8b7-2H_H21-16985-2-_IMG010x004_3_1_4.bmp
C:/Dataset/202411_03.00.01/phase-1/lr_train\H21-514972_H21-51497-2-_IMG020x036_1_3_9.bmp	C:/Dataset/202411_03.00.01/phase-1/hr_train\H21-514972_H21-51497-2-_IMG020x036_1_3_9.bmp
C:/Dataset/202411_03.00.01/phase-1/lr_train\867-2H_H21-16985-1-_IMG009x006_2_3_8.bmp	C:/Dataset/202411_03.00.01/phase-1/hr_train\867-2H_H21-16985-1-_IMG009x006_2_3_8.bmp
C:/Dataset/202411_03.00.01/phase-1/lr_train\H_88-H_H18-38478-3-_IMG022x017_3_0_3.bmp	C:/Dataset/202411_03.00.01/phase-1/hr_train\H_88-H_H18-38478-3-_IMG022x017_3_0_3.bmp
C:/Dataset/202411_03.00.01/phase-1/lr_train\Q8b7-2H_H21-16985-2-_IMG009x017_1_3_5.bmp	C:/Dataset/202411_03.00.01/phase-1/hr_train\Q8b7-2H_H21-16985-2-_IMG009x017_1_3_5.bmp
C:/Dataset/202411_03.00.01/phase-1/lr_train\H21-514974_H21-51497-4-_IMG010x010_0_0_9.bmp	C:/Dataset/202411_03.00.01/phase-1/hr_train\H21-514974_H21-51497-4-_IMG010x010_0_0_9.bmp
C:/Dataset/202411_03.00.01/phase-1/lr_train\H21-514972_H21-51497-2-_IMG016x006_0_0_6.bmp	C:/Dataset/202411_03.00.01/phase-1/hr_train\H21-514972_H21-51497-2-_IMG016x006_0_0_6.bmp
C:/Dataset/202411_03.00.01/phase-1/lr_train\H_88-H_H18-38478-3-_IMG007x007_1_3_9.bmp	C:/Dataset/202411_03.00.01/phase-1/hr_train\H_88-H_H18-38478-3-_IMG007x007_1_3_9.bmp
C:/Dataset/202411_03.00.01/phase-1/lr_train\H_88-H_H18-38478-3-_IMG023x012_0_0_3.bmp	C:/Dataset/202411_03.00.01/phase-1/hr_train\H_88-H_H18-38478-3-_IMG023x012_0_0_3.bmp
C:/Dataset/202411_03.00.01/phase-1/lr_train\H21-514972_H21-51497-2-_IMG013x010_0_3_2.bmp	C:/Dataset/202411_03.00.01/phase-1/hr_train\H21-514972_H21-51497-2-_IMG013x010_0_3_2.bmp
C:/Dataset/202411_03.00.01/phase-1/lr_train\H21-514972_H21-51497-2-_IMG028x026_1_2_3.bmp	C:/Dataset/202411_03.00.01/phase-1/hr_train\H21-514972_H21-51497-2-_IMG028x026_1_2_3.bmp
C:/Dataset/202411_03.00.01/phase-1/lr_train\Q8b7-2H_H21-16985-2-_IMG012x018_1_2_3.bmp	C:/Dataset/202411_03.00.01/phase-1/hr_train\Q8b7-2H_H21-16985-2-_IMG012x018_1_2_3.bmp
C:/Dataset/202411_03.00.01/phase-1/lr_train\Q8b7-2H_H21-16985-2-_IMG006x024_1_2_7.bmp	C:/Dataset/202411_03.00.01/phase-1/hr_train\Q8b7-2H_H21-16985-2-_IMG006x024_1_2_7.bmp
C:/Dataset/202411_03.00.01/phase-1/lr_train\Q8b7-2H_H21-16985-2-_IMG013x007_0_1_2.bmp	C:/Dataset/202411_03.00.01/phase-1/hr_train\Q8b7-2H_H21-16985-2-_IMG013x007_0_1_2.bmp
C:/Dataset/202411_03.00.01/phase-1/lr_train\H21-514972_H21-51497-2-_IMG021x031_1_1_1.bmp	C:/Dataset/202411_03.00.01/phase-1/hr_train\H21-514972_H21-51497-2-_IMG021x031_1_1_1.bmp
C:/Dataset/202411_03.00.01/phase-1/lr_train\H21-514974_H21-51497-4-_IMG031x021_1_0_6.bmp	C:/Dataset/202411_03.00.01/phase-1/hr_train\H21-514974_H21-51497-4-_IMG031x021_1_0_6.bmp
C:/Dataset/202411_03.00.01/phase-1/lr_train\H21-514974_H21-51497-4-_IMG008x026_1_1_1.bmp	C:/Dataset/202411_03.00.01/phase-1/hr_train\H21-514974_H21-51497-4-_IMG008x026_1_1_1.bmp
C:/Dataset/202411_03.00.01/phase-1/lr_train\H_88-H_H18-38478-3-_IMG025x017_0_3_0.bmp	C:/Dataset/202411_03.00.01/phase-1/hr_train\H_88-H_H18-38478-3-_IMG025x017_0_3_0.bmp
C:/Dataset/202411_03.00.01/phase-1/lr_train\H_88-H_H18-38478-3-_IMG015x006_2_2_4.bmp	C:/Dataset/202411_03.00.01/phase-1/hr_train\H_88-H_H18-38478-3-_IMG015x006_2_2_4.bmp
C:/Dataset/202411_03.00.01/phase-1/lr_train\H21-514972_H21-51497-2-_IMG012x004_1_3_1.bmp	C:/Dataset/202411_03.00.01/phase-1/hr_train\H21-514972_H21-51497-2-_IMG012x004_1_3_1.bmp
C:/Dataset/202411_03.00.01/phase-1/lr_train\H_88-H_H18-38478-3-_IMG022x017_0_2_3.bmp	C:/Dataset/202411_03.00.01/phase-1/hr_train\H_88-H_H18-38478-3-_IMG022x017_0_2_3.bmp
C:/Dataset/202411_03.00.01/phase-1/lr_train\H21-514972_H21-51497-2-_IMG015x012_0_2_13.bmp	C:/Dataset/202411_03.00.01/phase-1/hr_train\H21-514972_H21-51497-2-_IMG015x012_0_2_13.bmp
C:/Dataset/202411_03.00.01/phase-1/lr_train\H_88-H_H18-38478-3-_IMG024x016_1_3_2.bmp	C:/Dataset/202411_03.00.01/phase-1/hr_train\H_88-H_H18-38478-3-_IMG024x016_1_3_2.bmp
C:/Dataset/202411_03.00.01/phase-1/lr_train\Q8b7-2H_H21-16985-2-_IMG017x007_0_0_0.bmp	C:/Dataset/202411_03.00.01/phase-1/hr_train\Q8b7-2H_H21-16985-2-_IMG017x007_0_0_0.bmp
C:/Dataset/202411_03.00.01/phase-1/lr_train\H21-514972_H21-51497-2-_IMG016x030_2_1_1.bmp	C:/Dataset/202411_03.00.01/phase-1/hr_train\H21-514972_H21-51497-2-_IMG016x030_2_1_1.bmp
C:/Dataset/202411_03.00.01/phase-1/lr_train\Q8b7-2H_H21-16985-2-_IMG007x020_3_2_9.bmp	C:/Dataset/202411_03.00.01/phase-1/hr_train\Q8b7-2H_H21-16985-2-_IMG007x020_3_2_9.bmp
C:/Dataset/202411_03.00.01/phase-1/lr_train\H_88-H_H18-38478-3-_IMG024x013_3_1_9.bmp	C:/Dataset/202411_03.00.01/phase-1/hr_train\H_88-H_H18-38478-3-_IMG024x013_3_1_9.bmp
C:/Dataset/202411_03.00.01/phase-1/lr_train\867-2H_H21-16985-1-_IMG035x017_1_0_4.bmp	C:/Dataset/202411_03.00.01/phase-1/hr_train\867-2H_H21-16985-1-_IMG035x017_1_0_4.bmp
C:/Dataset/202411_03.00.01/phase-1/lr_train\Q8b7-2H_H21-16985-2-_IMG016x011_3_0_3.bmp	C:/Dataset/202411_03.00.01/phase-1/hr_train\Q8b7-2H_H21-16985-2-_IMG016x011_3_0_3.bmp
C:/Dataset/202411_03.00.01/phase-1/lr_train\H21-514972_H21-51497-2-_IMG017x031_2_3_2.bmp	C:/Dataset/202411_03.00.01/phase-1/hr_train\H21-514972_H21-51497-2-_IMG017x031_2_3_2.bmp
C:/Dataset/202411_03.00.01/phase-1/lr_train\H21-514974_H21-51497-4-_IMG003x018_2_1_7.bmp	C:/Dataset/202411_03.00.01/phase-1/hr_train\H21-514974_H21-51497-4-_IMG003x018_2_1_7.bmp
C:/Dataset/202411_03.00.01/phase-1/lr_train\H21-514972_H21-51497-2-_IMG009x014_2_1_6.bmp	C:/Dataset/202411_03.00.01/phase-1/hr_train\H21-514972_H21-51497-2-_IMG009x014_2_1_6.bmp
C:/Dataset/202411_03.00.01/phase-1/lr_train\H_88-H_H18-38478-3-_IMG004x022_2_1_8.bmp	C:/Dataset/202411_03.00.01/phase-1/hr_train\H_88-H_H18-38478-3-_IMG004x022_2_1_8.bmp
C:/Dataset/202411_03.00.01/phase-1/lr_train\H_88-H_H18-38478-3-_IMG026x009_3_1_5.bmp	C:/Dataset/202411_03.00.01/phase-1/hr_train\H_88-H_H18-38478-3-_IMG026x009_3_1_5.bmp
C:/Dataset/202411_03.00.01/phase-1/lr_train\Q8b7-2H_H21-16985-2-_IMG018x011_1_1_12.bmp	C:/Dataset/202411_03.00.01/phase-1/hr_train\Q8b7-2H_H21-16985-2-_IMG018x011_1_1_12.bmp
C:/Dataset/202411_03.00.01/phase-1/lr_train\867-2H_H21-16985-1-_IMG012x017_1_3_10.bmp	C:/Dataset/202411_03.00.01/phase-1/hr_train\867-2H_H21-16985-1-_IMG012x017_1_3_10.bmp
C:/Dataset/202411_03.00.01/phase-1/lr_train\H21-514972_H21-51497-2-_IMG009x004_3_2_10.bmp	C:/Dataset/202411_03.00.01/phase-1/hr_train\H21-514972_H21-51497-2-_IMG009x004_3_2_10.bmp
C:/Dataset/202411_03.00.01/phase-1/lr_train\H21-514972_H21-51497-2-_IMG005x008_3_3_9.bmp	C:/Dataset/202411_03.00.01/phase-1/hr_train\H21-514972_H21-51497-2-_IMG005x008_3_3_9.bmp
C:/Dataset/202411_03.00.01/phase-1/lr_train\867-2H_H21-16985-1-_IMG033x004_1_1_6.bmp	C:/Dataset/202411_03.00.01/phase-1/hr_train\867-2H_H21-16985-1-_IMG033x004_1_1_6.bmp
C:/Dataset/202411_03.00.01/phase-1/lr_train\H21-514974_H21-51497-4-_IMG005x014_3_3_0.bmp	C:/Dataset/202411_03.00.01/phase-1/hr_train\H21-514974_H21-51497-4-_IMG005x014_3_3_0.bmp
C:/Dataset/202411_03.00.01/phase-1/lr_train\H21-514972_H21-51497-2-_IMG012x005_3_2_0.bmp	C:/Dataset/202411_03.00.01/phase-1/hr_train\H21-514972_H21-51497-2-_IMG012x005_3_2_0.bmp
C:/Dataset/202411_03.00.01/phase-1/lr_train\H21-514972_H21-51497-2-_IMG029x028_0_1_4.bmp	C:/Dataset/202411_03.00.01/phase-1/hr_train\H21-514972_H21-51497-2-_IMG029x028_0_1_4.bmp
C:/Dataset/202411_03.00.01/phase-1/lr_train\867-2H_H21-16985-1-_IMG008x011_2_0_4.bmp	C:/Dataset/202411_03.00.01/phase-1/hr_train\867-2H_H21-16985-1-_IMG008x011_2_0_4.bmp
C:/Dataset/202411_03.00.01/phase-1/lr_train\H21-514974_H21-51497-4-_IMG005x013_1_2_0.bmp	C:/Dataset/202411_03.00.01/phase-1/hr_train\H21-514974_H21-51497-4-_IMG005x013_1_2_0.bmp
C:/Dataset/202411_03.00.01/phase-1/lr_train\H_88-H_H18-38478-3-_IMG016x008_1_2_1.bmp	C:/Dataset/202411_03.00.01/phase-1/hr_train\H_88-H_H18-38478-3-_IMG016x008_1_2_1.bmp
C:/Dataset/202411_03.00.01/phase-1/lr_train\Q8b7-2H_H21-16985-2-_IMG008x016_2_3_4.bmp	C:/Dataset/202411_03.00.01/phase-1/hr_train\Q8b7-2H_H21-16985-2-_IMG008x016_2_3_4.bmp
C:/Dataset/202411_03.00.01/phase-1/lr_train\H_88-H_H18-38478-3-_IMG025x020_3_0_13.bmp	C:/Dataset/202411_03.00.01/phase-1/hr_train\H_88-H_H18-38478-3-_IMG025x020_3_0_13.bmp
C:/Dataset/202411_03.00.01/phase-1/lr_train\H21-514974_H21-51497-4-_IMG008x026_0_3_14.bmp	C:/Dataset/202411_03.00.01/phase-1/hr_train\H21-514974_H21-51497-4-_IMG008x026_0_3_14.bmp
C:/Dataset/202411_03.00.01/phase-1/lr_train\H21-514972_H21-51497-2-_IMG025x019_3_1_0.bmp	C:/Dataset/202411_03.00.01/phase-1/hr_train\H21-514972_H21-51497-2-_IMG025x019_3_1_0.bmp
C:/Dataset/202411_03.00.01/phase-1/lr_train\H21-514972_H21-51497-2-_IMG028x034_2_3_1.bmp	C:/Dataset/202411_03.00.01/phase-1/hr_train\H21-514972_H21-51497-2-_IMG028x034_2_3_1.bmp
C:/Dataset/202411_03.00.01/phase-1/lr_train\867-2H_H21-16985-1-_IMG011x007_1_3_1.bmp	C:/Dataset/202411_03.00.01/phase-1/hr_train\867-2H_H21-16985-1-_IMG011x007_1_3_1.bmp
C:/Dataset/202411_03.00.01/phase-1/lr_train\H_88-H_H18-38478-3-_IMG029x024_0_0_3.bmp	C:/Dataset/202411_03.00.01/phase-1/hr_train\H_88-H_H18-38478-3-_IMG029x024_0_0_3.bmp
C:/Dataset/202411_03.00.01/phase-1/lr_train\H_88-H_H18-38478-3-_IMG013x004_1_0_4.bmp	C:/Dataset/202411_03.00.01/phase-1/hr_train\H_88-H_H18-38478-3-_IMG013x004_1_0_4.bmp
C:/Dataset/202411_03.00.01/phase-1/lr_train\Q8b7-2H_H21-16985-2-_IMG014x019_0_1_4.bmp	C:/Dataset/202411_03.00.01/phase-1/hr_train\Q8b7-2H_H21-16985-2-_IMG014x019_0_1_4.bmp
C:/Dataset/202411_03.00.01/phase-1/lr_train\H21-514974_H21-51497-4-_IMG026x028_0_1_5.bmp	C:/Dataset/202411_03.00.01/phase-1/hr_train\H21-514974_H21-51497-4-_IMG026x028_0_1_5.bmp
C:/Dataset/202411_03.00.01/phase-1/lr_train\H_88-H_H18-38478-3-_IMG028x018_2_2_2.bmp	C:/Dataset/202411_03.00.01/phase-1/hr_train\H_88-H_H18-38478-3-_IMG028x018_2_2_2.bmp
C:/Dataset/202411_03.00.01/phase-1/lr_train\Q8b7-2H_H21-16985-2-_IMG004x006_0_2_11.bmp	C:/Dataset/202411_03.00.01/phase-1/hr_train\Q8b7-2H_H21-16985-2-_IMG004x006_0_2_11.bmp
C:/Dataset/202411_03.00.01/phase-1/lr_train\Q8b7-2H_H21-16985-2-_IMG015x013_2_0_12.bmp	C:/Dataset/202411_03.00.01/phase-1/hr_train\Q8b7-2H_H21-16985-2-_IMG015x013_2_0_12.bmp
C:/Dataset/202411_03.00.01/phase-1/lr_train\867-2H_H21-16985-1-_IMG032x012_3_2_0.bmp	C:/Dataset/202411_03.00.01/phase-1/hr_train\867-2H_H21-16985-1-_IMG032x012_3_2_0.bmp
C:/Dataset/202411_03.00.01/phase-1/lr_train\867-2H_H21-16985-1-_IMG031x009_1_1_0.bmp	C:/Dataset/202411_03.00.01/phase-1/hr_train\867-2H_H21-16985-1-_IMG031x009_1_1_0.bmp
C:/Dataset/202411_03.00.01/phase-1/lr_train\Q8b7-2H_H21-16985-2-_IMG007x024_0_3_3.bmp	C:/Dataset/202411_03.00.01/phase-1/hr_train\Q8b7-2H_H21-16985-2-_IMG007x024_0_3_3.bmp
C:/Dataset/202411_03.00.01/phase-1/lr_train\H_88-H_H18-38478-3-_IMG016x010_0_3_3.bmp	C:/Dataset/202411_03.00.01/phase-1/hr_train\H_88-H_H18-38478-3-_IMG016x010_0_3_3.bmp
C:/Dataset/202411_03.00.01/phase-1/lr_train\Q8b7-2H_H21-16985-2-_IMG015x016_3_0_2.bmp	C:/Dataset/202411_03.00.01/phase-1/hr_train\Q8b7-2H_H21-16985-2-_IMG015x016_3_0_2.bmp
C:/Dataset/202411_03.00.01/phase-1/lr_train\Q8b7-2H_H21-16985-2-_IMG018x013_0_1_1.bmp	C:/Dataset/202411_03.00.01/phase-1/hr_train\Q8b7-2H_H21-16985-2-_IMG018x013_0_1_1.bmp
C:/Dataset/202411_03.00.01/phase-1/lr_train\H_88-H_H18-38478-3-_IMG012x013_1_1_0.bmp	C:/Dataset/202411_03.00.01/phase-1/hr_train\H_88-H_H18-38478-3-_IMG012x013_1_1_0.bmp
C:/Dataset/202411_03.00.01/phase-1/lr_train\H21-514974_H21-51497-4-_IMG006x020_2_3_0.bmp	C:/Dataset/202411_03.00.01/phase-1/hr_train\H21-514974_H21-51497-4-_IMG006x020_2_3_0.bmp
C:/Dataset/202411_03.00.01/phase-1/lr_train\H21-514974_H21-51497-4-_IMG019x030_1_3_1.bmp	C:/Dataset/202411_03.00.01/phase-1/hr_train\H21-514974_H21-51497-4-_IMG019x030_1_3_1.bmp
C:/Dataset/202411_03.00.01/phase-1/lr_train\H21-514972_H21-51497-2-_IMG010x005_0_3_8.bmp	C:/Dataset/202411_03.00.01/phase-1/hr_train\H21-514972_H21-51497-2-_IMG010x005_0_3_8.bmp
C:/Dataset/202411_03.00.01/phase-1/lr_train\H21-514972_H21-51497-2-_IMG024x017_0_2_9.bmp	C:/Dataset/202411_03.00.01/phase-1/hr_train\H21-514972_H21-51497-2-_IMG024x017_0_2_9.bmp
C:/Dataset/202411_03.00.01/phase-1/lr_train\H21-514972_H21-51497-2-_IMG027x031_0_3_0.bmp	C:/Dataset/202411_03.00.01/phase-1/hr_train\H21-514972_H21-51497-2-_IMG027x031_0_3_0.bmp
C:/Dataset/202411_03.00.01/phase-1/lr_train\Q8b7-2H_H21-16985-2-_IMG013x012_1_0_8.bmp	C:/Dataset/202411_03.00.01/phase-1/hr_train\Q8b7-2H_H21-16985-2-_IMG013x012_1_0_8.bmp
C:/Dataset/202411_03.00.01/phase-1/lr_train\Q8b7-2H_H21-16985-2-_IMG015x008_3_2_5.bmp	C:/Dataset/202411_03.00.01/phase-1/hr_train\Q8b7-2H_H21-16985-2-_IMG015x008_3_2_5.bmp
C:/Dataset/202411_03.00.01/phase-1/lr_train\H_88-H_H18-38478-3-_IMG005x020_3_2_5.bmp	C:/Dataset/202411_03.00.01/phase-1/hr_train\H_88-H_H18-38478-3-_IMG005x020_3_2_5.bmp
C:/Dataset/202411_03.00.01/phase-1/lr_train\H_88-H_H18-38478-3-_IMG012x004_3_2_9.bmp	C:/Dataset/202411_03.00.01/phase-1/hr_train\H_88-H_H18-38478-3-_IMG012x004_3_2_9.bmp
C:/Dataset/202411_03.00.01/phase-1/lr_train\H_88-H_H18-38478-3-_IMG013x013_0_1_0.bmp	C:/Dataset/202411_03.00.01/phase-1/hr_train\H_88-H_H18-38478-3-_IMG013x013_0_1_0.bmp
C:/Dataset/202411_03.00.01/phase-1/lr_train\H_88-H_H18-38478-3-_IMG015x012_0_3_13.bmp	C:/Dataset/202411_03.00.01/phase-1/hr_train\H_88-H_H18-38478-3-_IMG015x012_0_3_13.bmp
C:/Dataset/202411_03.00.01/phase-1/lr_train\H_88-H_H18-38478-3-_IMG029x015_2_3_1.bmp	C:/Dataset/202411_03.00.01/phase-1/hr_train\H_88-H_H18-38478-3-_IMG029x015_2_3_1.bmp
C:/Dataset/202411_03.00.01/phase-1/lr_train\H_88-H_H18-38478-3-_IMG028x021_3_2_10.bmp	C:/Dataset/202411_03.00.01/phase-1/hr_train\H_88-H_H18-38478-3-_IMG028x021_3_2_10.bmp
C:/Dataset/202411_03.00.01/phase-1/lr_train\Q8b7-2H_H21-16985-2-_IMG008x013_0_0_7.bmp	C:/Dataset/202411_03.00.01/phase-1/hr_train\Q8b7-2H_H21-16985-2-_IMG008x013_0_0_7.bmp
C:/Dataset/202411_03.00.01/phase-1/lr_train\H_88-H_H18-38478-3-_IMG022x016_0_1_8.bmp	C:/Dataset/202411_03.00.01/phase-1/hr_train\H_88-H_H18-38478-3-_IMG022x016_0_1_8.bmp
C:/Dataset/202411_03.00.01/phase-1/lr_train\Q8b7-2H_H21-16985-2-_IMG015x015_2_2_8.bmp	C:/Dataset/202411_03.00.01/phase-1/hr_train\Q8b7-2H_H21-16985-2-_IMG015x015_2_2_8.bmp
C:/Dataset/202411_03.00.01/phase-1/lr_train\Q8b7-2H_H21-16985-2-_IMG015x012_1_1_4.bmp	C:/Dataset/202411_03.00.01/phase-1/hr_train\Q8b7-2H_H21-16985-2-_IMG015x012_1_1_4.bmp
C:/Dataset/202411_03.00.01/phase-1/lr_train\H_88-H_H18-38478-3-_IMG010x009_0_2_0.bmp	C:/Dataset/202411_03.00.01/phase-1/hr_train\H_88-H_H18-38478-3-_IMG010x009_0_2_0.bmp
C:/Dataset/202411_03.00.01/phase-1/lr_train\Q8b7-2H_H21-16985-2-_IMG021x016_3_2_1.bmp	C:/Dataset/202411_03.00.01/phase-1/hr_train\Q8b7-2H_H21-16985-2-_IMG021x016_3_2_1.bmp
C:/Dataset/202411_03.00.01/phase-1/lr_train\867-2H_H21-16985-1-_IMG027x007_1_3_6.bmp	C:/Dataset/202411_03.00.01/phase-1/hr_train\867-2H_H21-16985-1-_IMG027x007_1_3_6.bmp
C:/Dataset/202411_03.00.01/phase-1/lr_train\H21-514972_H21-51497-2-_IMG005x010_2_2_5.bmp	C:/Dataset/202411_03.00.01/phase-1/hr_train\H21-514972_H21-51497-2-_IMG005x010_2_2_5.bmp
C:/Dataset/202411_03.00.01/phase-1/lr_train\867-2H_H21-16985-1-_IMG012x013_0_3_1.bmp	C:/Dataset/202411_03.00.01/phase-1/hr_train\867-2H_H21-16985-1-_IMG012x013_0_3_1.bmp
C:/Dataset/202411_03.00.01/phase-1/lr_train\H21-514974_H21-51497-4-_IMG008x010_1_2_3.bmp	C:/Dataset/202411_03.00.01/phase-1/hr_train\H21-514974_H21-51497-4-_IMG008x010_1_2_3.bmp
C:/Dataset/202411_03.00.01/phase-1/lr_train\H_88-H_H18-38478-3-_IMG006x020_0_2_5.bmp	C:/Dataset/202411_03.00.01/phase-1/hr_train\H_88-H_H18-38478-3-_IMG006x020_0_2_5.bmp
C:/Dataset/202411_03.00.01/phase-1/lr_train\Q8b7-2H_H21-16985-2-_IMG015x012_1_3_9.bmp	C:/Dataset/202411_03.00.01/phase-1/hr_train\Q8b7-2H_H21-16985-2-_IMG015x012_1_3_9.bmp
C:/Dataset/202411_03.00.01/phase-1/lr_train\H21-514974_H21-51497-4-_IMG013x029_3_3_8.bmp	C:/Dataset/202411_03.00.01/phase-1/hr_train\H21-514974_H21-51497-4-_IMG013x029_3_3_8.bmp
C:/Dataset/202411_03.00.01/phase-1/lr_train\867-2H_H21-16985-1-_IMG034x018_3_0_6.bmp	C:/Dataset/202411_03.00.01/phase-1/hr_train\867-2H_H21-16985-1-_IMG034x018_3_0_6.bmp
C:/Dataset/202411_03.00.01/phase-1/lr_train\867-2H_H21-16985-1-_IMG035x004_3_2_4.bmp	C:/Dataset/202411_03.00.01/phase-1/hr_train\867-2H_H21-16985-1-_IMG035x004_3_2_4.bmp
C:/Dataset/202411_03.00.01/phase-1/lr_train\Q8b7-2H_H21-16985-2-_IMG014x009_2_1_7.bmp	C:/Dataset/202411_03.00.01/phase-1/hr_train\Q8b7-2H_H21-16985-2-_IMG014x009_2_1_7.bmp
C:/Dataset/202411_03.00.01/phase-1/lr_train\H_88-H_H18-38478-3-_IMG026x008_0_1_2.bmp	C:/Dataset/202411_03.00.01/phase-1/hr_train\H_88-H_H18-38478-3-_IMG026x008_0_1_2.bmp
C:/Dataset/202411_03.00.01/phase-1/lr_train\Q8b7-2H_H21-16985-2-_IMG020x011_2_1_11.bmp	C:/Dataset/202411_03.00.01/phase-1/hr_train\Q8b7-2H_H21-16985-2-_IMG020x011_2_1_11.bmp
C:/Dataset/202411_03.00.01/phase-1/lr_train\867-2H_H21-16985-1-_IMG030x013_2_0_7.bmp	C:/Dataset/202411_03.00.01/phase-1/hr_train\867-2H_H21-16985-1-_IMG030x013_2_0_7.bmp
C:/Dataset/202411_03.00.01/phase-1/lr_train\867-2H_H21-16985-1-_IMG009x005_0_3_10.bmp	C:/Dataset/202411_03.00.01/phase-1/hr_train\867-2H_H21-16985-1-_IMG009x005_0_3_10.bmp
C:/Dataset/202411_03.00.01/phase-1/lr_train\H_88-H_H18-38478-3-_IMG002x024_0_0_10.bmp	C:/Dataset/202411_03.00.01/phase-1/hr_train\H_88-H_H18-38478-3-_IMG002x024_0_0_10.bmp
C:/Dataset/202411_03.00.01/phase-1/lr_train\H_88-H_H18-38478-3-_IMG022x016_1_0_5.bmp	C:/Dataset/202411_03.00.01/phase-1/hr_train\H_88-H_H18-38478-3-_IMG022x016_1_0_5.bmp
C:/Dataset/202411_03.00.01/phase-1/lr_train\Q8b7-2H_H21-16985-2-_IMG014x005_1_2_2.bmp	C:/Dataset/202411_03.00.01/phase-1/hr_train\Q8b7-2H_H21-16985-2-_IMG014x005_1_2_2.bmp
C:/Dataset/202411_03.00.01/phase-1/lr_train\867-2H_H21-16985-1-_IMG009x009_0_1_11.bmp	C:/Dataset/202411_03.00.01/phase-1/hr_train\867-2H_H21-16985-1-_IMG009x009_0_1_11.bmp
C:/Dataset/202411_03.00.01/phase-1/lr_train\867-2H_H21-16985-1-_IMG030x007_2_1_10.bmp	C:/Dataset/202411_03.00.01/phase-1/hr_train\867-2H_H21-16985-1-_IMG030x007_2_1_10.bmp
C:/Dataset/202411_03.00.01/phase-1/lr_train\H_88-H_H18-38478-3-_IMG028x019_0_1_0.bmp	C:/Dataset/202411_03.00.01/phase-1/hr_train\H_88-H_H18-38478-3-_IMG028x019_0_1_0.bmp
C:/Dataset/202411_03.00.01/phase-1/lr_train\H21-514972_H21-51497-2-_IMG018x015_0_0_2.bmp	C:/Dataset/202411_03.00.01/phase-1/hr_train\H21-514972_H21-51497-2-_IMG018x015_0_0_2.bmp
C:/Dataset/202411_03.00.01/phase-1/lr_train\H21-514974_H21-51497-4-_IMG029x024_2_0_8.bmp	C:/Dataset/202411_03.00.01/phase-1/hr_train\H21-514974_H21-51497-4-_IMG029x024_2_0_8.bmp
C:/Dataset/202411_03.00.01/phase-1/lr_train\H21-514972_H21-51497-2-_IMG011x013_1_2_3.bmp	C:/Dataset/202411_03.00.01/phase-1/hr_train\H21-514972_H21-51497-2-_IMG011x013_1_2_3.bmp
C:/Dataset/202411_03.00.01/phase-1/lr_train\867-2H_H21-16985-1-_IMG015x009_1_2_0.bmp	C:/Dataset/202411_03.00.01/phase-1/hr_train\867-2H_H21-16985-1-_IMG015x009_1_2_0.bmp
C:/Dataset/202411_03.00.01/phase-1/lr_train\Q8b7-2H_H21-16985-2-_IMG008x004_3_0_3.bmp	C:/Dataset/202411_03.00.01/phase-1/hr_train\Q8b7-2H_H21-16985-2-_IMG008x004_3_0_3.bmp
C:/Dataset/202411_03.00.01/phase-1/lr_train\H_88-H_H18-38478-3-_IMG020x018_2_0_0.bmp	C:/Dataset/202411_03.00.01/phase-1/hr_train\H_88-H_H18-38478-3-_IMG020x018_2_0_0.bmp
C:/Dataset/202411_03.00.01/phase-1/lr_train\H_88-H_H18-38478-3-_IMG013x013_3_2_6.bmp	C:/Dataset/202411_03.00.01/phase-1/hr_train\H_88-H_H18-38478-3-_IMG013x013_3_2_6.bmp
C:/Dataset/202411_03.00.01/phase-1/lr_train\H21-514972_H21-51497-2-_IMG024x035_1_2_2.bmp	C:/Dataset/202411_03.00.01/phase-1/hr_train\H21-514972_H21-51497-2-_IMG024x035_1_2_2.bmp
C:/Dataset/202411_03.00.01/phase-1/lr_train\Q8b7-2H_H21-16985-2-_IMG009x017_2_1_6.bmp	C:/Dataset/202411_03.00.01/phase-1/hr_train\Q8b7-2H_H21-16985-2-_IMG009x017_2_1_6.bmp
C:/Dataset/202411_03.00.01/phase-1/lr_train\H21-514972_H21-51497-2-_IMG018x008_0_0_6.bmp	C:/Dataset/202411_03.00.01/phase-1/hr_train\H21-514972_H21-51497-2-_IMG018x008_0_0_6.bmp
C:/Dataset/202411_03.00.01/phase-1/lr_train\H21-514974_H21-51497-4-_IMG030x025_3_1_4.bmp	C:/Dataset/202411_03.00.01/phase-1/hr_train\H21-514974_H21-51497-4-_IMG030x025_3_1_4.bmp
C:/Dataset/202411_03.00.01/phase-1/lr_train\H21-514974_H21-51497-4-_IMG028x026_2_3_2.bmp	C:/Dataset/202411_03.00.01/phase-1/hr_train\H21-514974_H21-51497-4-_IMG028x026_2_3_2.bmp
C:/Dataset/202411_03.00.01/phase-1/lr_train\H_88-H_H18-38478-3-_IMG022x017_1_3_3.bmp	C:/Dataset/202411_03.00.01/phase-1/hr_train\H_88-H_H18-38478-3-_IMG022x017_1_3_3.bmp
C:/Dataset/202411_03.00.01/phase-1/lr_train\Q8b7-2H_H21-16985-2-_IMG019x009_2_2_0.bmp	C:/Dataset/202411_03.00.01/phase-1/hr_train\Q8b7-2H_H21-16985-2-_IMG019x009_2_2_0.bmp
C:/Dataset/202411_03.00.01/phase-1/lr_train\867-2H_H21-16985-1-_IMG032x009_2_2_2.bmp	C:/Dataset/202411_03.00.01/phase-1/hr_train\867-2H_H21-16985-1-_IMG032x009_2_2_2.bmp
C:/Dataset/202411_03.00.01/phase-1/lr_train\H21-514972_H21-51497-2-_IMG026x019_0_1_2.bmp	C:/Dataset/202411_03.00.01/phase-1/hr_train\H21-514972_H21-51497-2-_IMG026x019_0_1_2.bmp
C:/Dataset/202411_03.00.01/phase-1/lr_train\H_88-H_H18-38478-3-_IMG028x026_3_1_0.bmp	C:/Dataset/202411_03.00.01/phase-1/hr_train\H_88-H_H18-38478-3-_IMG028x026_3_1_0.bmp
C:/Dataset/202411_03.00.01/phase-1/lr_train\H_88-H_H18-38478-3-_IMG020x021_2_1_9.bmp	C:/Dataset/202411_03.00.01/phase-1/hr_train\H_88-H_H18-38478-3-_IMG020x021_2_1_9.bmp
C:/Dataset/202411_03.00.01/phase-1/lr_train\H21-514972_H21-51497-2-_IMG023x024_0_3_7.bmp	C:/Dataset/202411_03.00.01/phase-1/hr_train\H21-514972_H21-51497-2-_IMG023x024_0_3_7.bmp
C:/Dataset/202411_03.00.01/phase-1/lr_train\H21-514972_H21-51497-2-_IMG010x008_3_3_12.bmp	C:/Dataset/202411_03.00.01/phase-1/hr_train\H21-514972_H21-51497-2-_IMG010x008_3_3_12.bmp
C:/Dataset/202411_03.00.01/phase-1/lr_train\H_88-H_H18-38478-3-_IMG012x012_1_0_6.bmp	C:/Dataset/202411_03.00.01/phase-1/hr_train\H_88-H_H18-38478-3-_IMG012x012_1_0_6.bmp
C:/Dataset/202411_03.00.01/phase-1/lr_train\H21-514972_H21-51497-2-_IMG005x009_2_3_4.bmp	C:/Dataset/202411_03.00.01/phase-1/hr_train\H21-514972_H21-51497-2-_IMG005x009_2_3_4.bmp
C:/Dataset/202411_03.00.01/phase-1/lr_train\H21-514972_H21-51497-2-_IMG020x037_1_3_2.bmp	C:/Dataset/202411_03.00.01/phase-1/hr_train\H21-514972_H21-51497-2-_IMG020x037_1_3_2.bmp
C:/Dataset/202411_03.00.01/phase-1/lr_train\H_88-H_H18-38478-3-_IMG028x018_1_0_0.bmp	C:/Dataset/202411_03.00.01/phase-1/hr_train\H_88-H_H18-38478-3-_IMG028x018_1_0_0.bmp
C:/Dataset/202411_03.00.01/phase-1/lr_train\H_88-H_H18-38478-3-_IMG027x021_0_1_7.bmp	C:/Dataset/202411_03.00.01/phase-1/hr_train\H_88-H_H18-38478-3-_IMG027x021_0_1_7.bmp
C:/Dataset/202411_03.00.01/phase-1/lr_train\H_88-H_H18-38478-3-_IMG022x010_3_0_4.bmp	C:/Dataset/202411_03.00.01/phase-1/hr_train\H_88-H_H18-38478-3-_IMG022x010_3_0_4.bmp
C:/Dataset/202411_03.00.01/phase-1/lr_train\H_88-H_H18-38478-3-_IMG003x023_1_1_9.bmp	C:/Dataset/202411_03.00.01/phase-1/hr_train\H_88-H_H18-38478-3-_IMG003x023_1_1_9.bmp
C:/Dataset/202411_03.00.01/phase-1/lr_train\H_88-H_H18-38478-3-_IMG023x018_0_1_4.bmp	C:/Dataset/202411_03.00.01/phase-1/hr_train\H_88-H_H18-38478-3-_IMG023x018_0_1_4.bmp
C:/Dataset/202411_03.00.01/phase-1/lr_train\H21-514972_H21-51497-2-_IMG020x029_0_0_3.bmp	C:/Dataset/202411_03.00.01/phase-1/hr_train\H21-514972_H21-51497-2-_IMG020x029_0_0_3.bmp
C:/Dataset/202411_03.00.01/phase-1/lr_train\H_88-H_H18-38478-3-_IMG023x011_1_2_7.bmp	C:/Dataset/202411_03.00.01/phase-1/hr_train\H_88-H_H18-38478-3-_IMG023x011_1_2_7.bmp
C:/Dataset/202411_03.00.01/phase-1/lr_train\H_88-H_H18-38478-3-_IMG028x006_1_1_9.bmp	C:/Dataset/202411_03.00.01/phase-1/hr_train\H_88-H_H18-38478-3-_IMG028x006_1_1_9.bmp
C:/Dataset/202411_03.00.01/phase-1/lr_train\H_88-H_H18-38478-3-_IMG011x010_3_3_9.bmp	C:/Dataset/202411_03.00.01/phase-1/hr_train\H_88-H_H18-38478-3-_IMG011x010_3_3_9.bmp
C:/Dataset/202411_03.00.01/phase-1/lr_train\867-2H_H21-16985-1-_IMG035x013_1_3_2.bmp	C:/Dataset/202411_03.00.01/phase-1/hr_train\867-2H_H21-16985-1-_IMG035x013_1_3_2.bmp
C:/Dataset/202411_03.00.01/phase-1/lr_train\H_88-H_H18-38478-3-_IMG025x026_0_2_6.bmp	C:/Dataset/202411_03.00.01/phase-1/hr_train\H_88-H_H18-38478-3-_IMG025x026_0_2_6.bmp
C:/Dataset/202411_03.00.01/phase-1/lr_train\Q8b7-2H_H21-16985-2-_IMG010x006_0_0_8.bmp	C:/Dataset/202411_03.00.01/phase-1/hr_train\Q8b7-2H_H21-16985-2-_IMG010x006_0_0_8.bmp
C:/Dataset/202411_03.00.01/phase-1/lr_train\867-2H_H21-16985-1-_IMG012x015_2_2_0.bmp	C:/Dataset/202411_03.00.01/phase-1/hr_train\867-2H_H21-16985-1-_IMG012x015_2_2_0.bmp
C:/Dataset/202411_03.00.01/phase-1/lr_train\Q8b7-2H_H21-16985-2-_IMG010x021_0_1_8.bmp	C:/Dataset/202411_03.00.01/phase-1/hr_train\Q8b7-2H_H21-16985-2-_IMG010x021_0_1_8.bmp
C:/Dataset/202411_03.00.01/phase-1/lr_train\Q8b7-2H_H21-16985-2-_IMG008x018_1_1_4.bmp	C:/Dataset/202411_03.00.01/phase-1/hr_train\Q8b7-2H_H21-16985-2-_IMG008x018_1_1_4.bmp
C:/Dataset/202411_03.00.01/phase-1/lr_train\H_88-H_H18-38478-3-_IMG016x010_2_2_5.bmp	C:/Dataset/202411_03.00.01/phase-1/hr_train\H_88-H_H18-38478-3-_IMG016x010_2_2_5.bmp
C:/Dataset/202411_03.00.01/phase-1/lr_train\H_88-H_H18-38478-3-_IMG028x012_0_3_2.bmp	C:/Dataset/202411_03.00.01/phase-1/hr_train\H_88-H_H18-38478-3-_IMG028x012_0_3_2.bmp
C:/Dataset/202411_03.00.01/phase-1/lr_train\H_88-H_H18-38478-3-_IMG017x010_0_0_12.bmp	C:/Dataset/202411_03.00.01/phase-1/hr_train\H_88-H_H18-38478-3-_IMG017x010_0_0_12.bmp
C:/Dataset/202411_03.00.01/phase-1/lr_train\H21-514974_H21-51497-4-_IMG028x022_1_0_3.bmp	C:/Dataset/202411_03.00.01/phase-1/hr_train\H21-514974_H21-51497-4-_IMG028x022_1_0_3.bmp
C:/Dataset/202411_03.00.01/phase-1/lr_train\H_88-H_H18-38478-3-_IMG011x008_0_3_2.bmp	C:/Dataset/202411_03.00.01/phase-1/hr_train\H_88-H_H18-38478-3-_IMG011x008_0_3_2.bmp
C:/Dataset/202411_03.00.01/phase-1/lr_train\H_88-H_H18-38478-3-_IMG011x015_2_1_6.bmp	C:/Dataset/202411_03.00.01/phase-1/hr_train\H_88-H_H18-38478-3-_IMG011x015_2_1_6.bmp
C:/Dataset/202411_03.00.01/phase-1/lr_train\867-2H_H21-16985-1-_IMG015x012_2_1_3.bmp	C:/Dataset/202411_03.00.01/phase-1/hr_train\867-2H_H21-16985-1-_IMG015x012_2_1_3.bmp
C:/Dataset/202411_03.00.01/phase-1/lr_train\867-2H_H21-16985-1-_IMG028x012_3_3_8.bmp	C:/Dataset/202411_03.00.01/phase-1/hr_train\867-2H_H21-16985-1-_IMG028x012_3_3_8.bmp
C:/Dataset/202411_03.00.01/phase-1/lr_train\Q8b7-2H_H21-16985-2-_IMG004x010_0_1_4.bmp	C:/Dataset/202411_03.00.01/phase-1/hr_train\Q8b7-2H_H21-16985-2-_IMG004x010_0_1_4.bmp
C:/Dataset/202411_03.00.01/phase-1/lr_train\867-2H_H21-16985-1-_IMG028x010_2_2_1.bmp	C:/Dataset/202411_03.00.01/phase-1/hr_train\867-2H_H21-16985-1-_IMG028x010_2_2_1.bmp
C:/Dataset/202411_03.00.01/phase-1/lr_train\Q8b7-2H_H21-16985-2-_IMG002x007_3_1_5.bmp	C:/Dataset/202411_03.00.01/phase-1/hr_train\Q8b7-2H_H21-16985-2-_IMG002x007_3_1_5.bmp
C:/Dataset/202411_03.00.01/phase-1/lr_train\H_88-H_H18-38478-3-_IMG021x011_2_1_6.bmp	C:/Dataset/202411_03.00.01/phase-1/hr_train\H_88-H_H18-38478-3-_IMG021x011_2_1_6.bmp
C:/Dataset/202411_03.00.01/phase-1/lr_train\H_88-H_H18-38478-3-_IMG020x017_1_1_8.bmp	C:/Dataset/202411_03.00.01/phase-1/hr_train\H_88-H_H18-38478-3-_IMG020x017_1_1_8.bmp
C:/Dataset/202411_03.00.01/phase-1/lr_train\867-2H_H21-16985-1-_IMG029x011_3_3_6.bmp	C:/Dataset/202411_03.00.01/phase-1/hr_train\867-2H_H21-16985-1-_IMG029x011_3_3_6.bmp
C:/Dataset/202411_03.00.01/phase-1/lr_train\H_88-H_H18-38478-3-_IMG025x023_3_3_3.bmp	C:/Dataset/202411_03.00.01/phase-1/hr_train\H_88-H_H18-38478-3-_IMG025x023_3_3_3.bmp
C:/Dataset/202411_03.00.01/phase-1/lr_train\H_88-H_H18-38478-3-_IMG006x010_3_2_7.bmp	C:/Dataset/202411_03.00.01/phase-1/hr_train\H_88-H_H18-38478-3-_IMG006x010_3_2_7.bmp
C:/Dataset/202411_03.00.01/phase-1/lr_train\H_88-H_H18-38478-3-_IMG023x025_0_3_12.bmp	C:/Dataset/202411_03.00.01/phase-1/hr_train\H_88-H_H18-38478-3-_IMG023x025_0_3_12.bmp
C:/Dataset/202411_03.00.01/phase-1/lr_train\Q8b7-2H_H21-16985-2-_IMG006x018_1_0_8.bmp	C:/Dataset/202411_03.00.01/phase-1/hr_train\Q8b7-2H_H21-16985-2-_IMG006x018_1_0_8.bmp
C:/Dataset/202411_03.00.01/phase-1/lr_train\Q8b7-2H_H21-16985-2-_IMG013x022_1_1_4.bmp	C:/Dataset/202411_03.00.01/phase-1/hr_train\Q8b7-2H_H21-16985-2-_IMG013x022_1_1_4.bmp
C:/Dataset/202411_03.00.01/phase-1/lr_train\Q8b7-2H_H21-16985-2-_IMG013x021_3_0_5.bmp	C:/Dataset/202411_03.00.01/phase-1/hr_train\Q8b7-2H_H21-16985-2-_IMG013x021_3_0_5.bmp
C:/Dataset/202411_03.00.01/phase-1/lr_train\H_88-H_H18-38478-3-_IMG003x023_0_0_10.bmp	C:/Dataset/202411_03.00.01/phase-1/hr_train\H_88-H_H18-38478-3-_IMG003x023_0_0_10.bmp
C:/Dataset/202411_03.00.01/phase-1/lr_train\Q8b7-2H_H21-16985-2-_IMG005x017_0_3_2.bmp	C:/Dataset/202411_03.00.01/phase-1/hr_train\Q8b7-2H_H21-16985-2-_IMG005x017_0_3_2.bmp
C:/Dataset/202411_03.00.01/phase-1/lr_train\H21-514972_H21-51497-2-_IMG024x029_2_3_3.bmp	C:/Dataset/202411_03.00.01/phase-1/hr_train\H21-514972_H21-51497-2-_IMG024x029_2_3_3.bmp
C:/Dataset/202411_03.00.01/phase-1/lr_train\H_88-H_H18-38478-3-_IMG025x021_1_3_7.bmp	C:/Dataset/202411_03.00.01/phase-1/hr_train\H_88-H_H18-38478-3-_IMG025x021_1_3_7.bmp
C:/Dataset/202411_03.00.01/phase-1/lr_train\H_88-H_H18-38478-3-_IMG006x009_1_1_14.bmp	C:/Dataset/202411_03.00.01/phase-1/hr_train\H_88-H_H18-38478-3-_IMG006x009_1_1_14.bmp
C:/Dataset/202411_03.00.01/phase-1/lr_train\Q8b7-2H_H21-16985-2-_IMG013x007_3_1_2.bmp	C:/Dataset/202411_03.00.01/phase-1/hr_train\Q8b7-2H_H21-16985-2-_IMG013x007_3_1_2.bmp
C:/Dataset/202411_03.00.01/phase-1/lr_train\H21-514972_H21-51497-2-_IMG024x018_0_0_6.bmp	C:/Dataset/202411_03.00.01/phase-1/hr_train\H21-514972_H21-51497-2-_IMG024x018_0_0_6.bmp
C:/Dataset/202411_03.00.01/phase-1/lr_train\H21-514972_H21-51497-2-_IMG014x015_2_0_3.bmp	C:/Dataset/202411_03.00.01/phase-1/hr_train\H21-514972_H21-51497-2-_IMG014x015_2_0_3.bmp
C:/Dataset/202411_03.00.01/phase-1/lr_train\H21-514972_H21-51497-2-_IMG005x008_2_2_2.bmp	C:/Dataset/202411_03.00.01/phase-1/hr_train\H21-514972_H21-51497-2-_IMG005x008_2_2_2.bmp
C:/Dataset/202411_03.00.01/phase-1/lr_train\H21-514972_H21-51497-2-_IMG016x029_2_1_6.bmp	C:/Dataset/202411_03.00.01/phase-1/hr_train\H21-514972_H21-51497-2-_IMG016x029_2_1_6.bmp
C:/Dataset/202411_03.00.01/phase-1/lr_train\867-2H_H21-16985-1-_IMG035x008_1_1_8.bmp	C:/Dataset/202411_03.00.01/phase-1/hr_train\867-2H_H21-16985-1-_IMG035x008_1_1_8.bmp
C:/Dataset/202411_03.00.01/phase-1/lr_train\H_88-H_H18-38478-3-_IMG030x006_1_0_3.bmp	C:/Dataset/202411_03.00.01/phase-1/hr_train\H_88-H_H18-38478-3-_IMG030x006_1_0_3.bmp
C:/Dataset/202411_03.00.01/phase-1/lr_train\867-2H_H21-16985-1-_IMG030x014_0_0_12.bmp	C:/Dataset/202411_03.00.01/phase-1/hr_train\867-2H_H21-16985-1-_IMG030x014_0_0_12.bmp
C:/Dataset/202411_03.00.01/phase-1/lr_train\H_88-H_H18-38478-3-_IMG025x025_0_0_4.bmp	C:/Dataset/202411_03.00.01/phase-1/hr_train\H_88-H_H18-38478-3-_IMG025x025_0_0_4.bmp
C:/Dataset/202411_03.00.01/phase-1/lr_train\Q8b7-2H_H21-16985-2-_IMG010x014_3_1_4.bmp	C:/Dataset/202411_03.00.01/phase-1/hr_train\Q8b7-2H_H21-16985-2-_IMG010x014_3_1_4.bmp
C:/Dataset/202411_03.00.01/phase-1/lr_train\H_88-H_H18-38478-3-_IMG016x008_1_1_2.bmp	C:/Dataset/202411_03.00.01/phase-1/hr_train\H_88-H_H18-38478-3-_IMG016x008_1_1_2.bmp
C:/Dataset/202411_03.00.01/phase-1/lr_train\H_88-H_H18-38478-3-_IMG011x024_3_2_5.bmp	C:/Dataset/202411_03.00.01/phase-1/hr_train\H_88-H_H18-38478-3-_IMG011x024_3_2_5.bmp
C:/Dataset/202411_03.00.01/phase-1/lr_train\867-2H_H21-16985-1-_IMG030x016_0_1_8.bmp	C:/Dataset/202411_03.00.01/phase-1/hr_train\867-2H_H21-16985-1-_IMG030x016_0_1_8.bmp
C:/Dataset/202411_03.00.01/phase-1/lr_train\H21-514974_H21-51497-4-_IMG007x008_1_3_4.bmp	C:/Dataset/202411_03.00.01/phase-1/hr_train\H21-514974_H21-51497-4-_IMG007x008_1_3_4.bmp
C:/Dataset/202411_03.00.01/phase-1/lr_train\H_88-H_H18-38478-3-_IMG013x020_0_2_1.bmp	C:/Dataset/202411_03.00.01/phase-1/hr_train\H_88-H_H18-38478-3-_IMG013x020_0_2_1.bmp
C:/Dataset/202411_03.00.01/phase-1/lr_train\867-2H_H21-16985-1-_IMG029x015_1_1_4.bmp	C:/Dataset/202411_03.00.01/phase-1/hr_train\867-2H_H21-16985-1-_IMG029x015_1_1_4.bmp
C:/Dataset/202411_03.00.01/phase-1/lr_train\Q8b7-2H_H21-16985-2-_IMG015x009_3_0_0.bmp	C:/Dataset/202411_03.00.01/phase-1/hr_train\Q8b7-2H_H21-16985-2-_IMG015x009_3_0_0.bmp
C:/Dataset/202411_03.00.01/phase-1/lr_train\H21-514974_H21-51497-4-_IMG012x009_1_1_4.bmp	C:/Dataset/202411_03.00.01/phase-1/hr_train\H21-514974_H21-51497-4-_IMG012x009_1_1_4.bmp
C:/Dataset/202411_03.00.01/phase-1/lr_train\H_88-H_H18-38478-3-_IMG014x009_3_1_11.bmp	C:/Dataset/202411_03.00.01/phase-1/hr_train\H_88-H_H18-38478-3-_IMG014x009_3_1_11.bmp
C:/Dataset/202411_03.00.01/phase-1/lr_train\867-2H_H21-16985-1-_IMG034x008_2_2_2.bmp	C:/Dataset/202411_03.00.01/phase-1/hr_train\867-2H_H21-16985-1-_IMG034x008_2_2_2.bmp
C:/Dataset/202411_03.00.01/phase-1/lr_train\H21-514972_H21-51497-2-_IMG021x012_2_0_3.bmp	C:/Dataset/202411_03.00.01/phase-1/hr_train\H21-514972_H21-51497-2-_IMG021x012_2_0_3.bmp
C:/Dataset/202411_03.00.01/phase-1/lr_train\H21-514972_H21-51497-2-_IMG023x020_2_0_9.bmp	C:/Dataset/202411_03.00.01/phase-1/hr_train\H21-514972_H21-51497-2-_IMG023x020_2_0_9.bmp
C:/Dataset/202411_03.00.01/phase-1/lr_train\867-2H_H21-16985-1-_IMG014x011_2_3_0.bmp	C:/Dataset/202411_03.00.01/phase-1/hr_train\867-2H_H21-16985-1-_IMG014x011_2_3_0.bmp
C:/Dataset/202411_03.00.01/phase-1/lr_train\867-2H_H21-16985-1-_IMG034x018_0_0_3.bmp	C:/Dataset/202411_03.00.01/phase-1/hr_train\867-2H_H21-16985-1-_IMG034x018_0_0_3.bmp
C:/Dataset/202411_03.00.01/phase-1/lr_train\H_88-H_H18-38478-3-_IMG006x011_2_1_12.bmp	C:/Dataset/202411_03.00.01/phase-1/hr_train\H_88-H_H18-38478-3-_IMG006x011_2_1_12.bmp
C:/Dataset/202411_03.00.01/phase-1/lr_train\867-2H_H21-16985-1-_IMG013x016_0_0_3.bmp	C:/Dataset/202411_03.00.01/phase-1/hr_train\867-2H_H21-16985-1-_IMG013x016_0_0_3.bmp
C:/Dataset/202411_03.00.01/phase-1/lr_train\867-2H_H21-16985-1-_IMG011x011_1_2_1.bmp	C:/Dataset/202411_03.00.01/phase-1/hr_train\867-2H_H21-16985-1-_IMG011x011_1_2_1.bmp
C:/Dataset/202411_03.00.01/phase-1/lr_train\H_88-H_H18-38478-3-_IMG008x006_2_2_10.bmp	C:/Dataset/202411_03.00.01/phase-1/hr_train\H_88-H_H18-38478-3-_IMG008x006_2_2_10.bmp
C:/Dataset/202411_03.00.01/phase-1/lr_train\H21-514972_H21-51497-2-_IMG005x009_1_0_2.bmp	C:/Dataset/202411_03.00.01/phase-1/hr_train\H21-514972_H21-51497-2-_IMG005x009_1_0_2.bmp
C:/Dataset/202411_03.00.01/phase-1/lr_train\H21-514972_H21-51497-2-_IMG015x014_3_2_2.bmp	C:/Dataset/202411_03.00.01/phase-1/hr_train\H21-514972_H21-51497-2-_IMG015x014_3_2_2.bmp
C:/Dataset/202411_03.00.01/phase-1/lr_train\Q8b7-2H_H21-16985-2-_IMG008x024_1_2_3.bmp	C:/Dataset/202411_03.00.01/phase-1/hr_train\Q8b7-2H_H21-16985-2-_IMG008x024_1_2_3.bmp
C:/Dataset/202411_03.00.01/phase-1/lr_train\867-2H_H21-16985-1-_IMG034x010_1_2_6.bmp	C:/Dataset/202411_03.00.01/phase-1/hr_train\867-2H_H21-16985-1-_IMG034x010_1_2_6.bmp
C:/Dataset/202411_03.00.01/phase-1/lr_train\Q8b7-2H_H21-16985-2-_IMG012x018_1_1_11.bmp	C:/Dataset/202411_03.00.01/phase-1/hr_train\Q8b7-2H_H21-16985-2-_IMG012x018_1_1_11.bmp
C:/Dataset/202411_03.00.01/phase-1/lr_train\H_88-H_H18-38478-3-_IMG024x010_3_2_3.bmp	C:/Dataset/202411_03.00.01/phase-1/hr_train\H_88-H_H18-38478-3-_IMG024x010_3_2_3.bmp
C:/Dataset/202411_03.00.01/phase-1/lr_train\H21-514972_H21-51497-2-_IMG016x024_3_1_0.bmp	C:/Dataset/202411_03.00.01/phase-1/hr_train\H21-514972_H21-51497-2-_IMG016x024_3_1_0.bmp
C:/Dataset/202411_03.00.01/phase-1/lr_train\H21-514972_H21-51497-2-_IMG022x011_2_2_8.bmp	C:/Dataset/202411_03.00.01/phase-1/hr_train\H21-514972_H21-51497-2-_IMG022x011_2_2_8.bmp
C:/Dataset/202411_03.00.01/phase-1/lr_train\867-2H_H21-16985-1-_IMG033x018_1_2_1.bmp	C:/Dataset/202411_03.00.01/phase-1/hr_train\867-2H_H21-16985-1-_IMG033x018_1_2_1.bmp
C:/Dataset/202411_03.00.01/phase-1/lr_train\H_88-H_H18-38478-3-_IMG017x011_1_2_9.bmp	C:/Dataset/202411_03.00.01/phase-1/hr_train\H_88-H_H18-38478-3-_IMG017x011_1_2_9.bmp
C:/Dataset/202411_03.00.01/phase-1/lr_train\H21-514974_H21-51497-4-_IMG005x014_1_0_6.bmp	C:/Dataset/202411_03.00.01/phase-1/hr_train\H21-514974_H21-51497-4-_IMG005x014_1_0_6.bmp
C:/Dataset/202411_03.00.01/phase-1/lr_train\Q8b7-2H_H21-16985-2-_IMG019x013_1_2_0.bmp	C:/Dataset/202411_03.00.01/phase-1/hr_train\Q8b7-2H_H21-16985-2-_IMG019x013_1_2_0.bmp
C:/Dataset/202411_03.00.01/phase-1/lr_train\H21-514974_H21-51497-4-_IMG006x013_2_1_8.bmp	C:/Dataset/202411_03.00.01/phase-1/hr_train\H21-514974_H21-51497-4-_IMG006x013_2_1_8.bmp
C:/Dataset/202411_03.00.01/phase-1/lr_train\H_88-H_H18-38478-3-_IMG003x025_3_3_2.bmp	C:/Dataset/202411_03.00.01/phase-1/hr_train\H_88-H_H18-38478-3-_IMG003x025_3_3_2.bmp
C:/Dataset/202411_03.00.01/phase-1/lr_train\H21-514972_H21-51497-2-_IMG010x009_0_2_4.bmp	C:/Dataset/202411_03.00.01/phase-1/hr_train\H21-514972_H21-51497-2-_IMG010x009_0_2_4.bmp
C:/Dataset/202411_03.00.01/phase-1/lr_train\Q8b7-2H_H21-16985-2-_IMG011x012_2_0_4.bmp	C:/Dataset/202411_03.00.01/phase-1/hr_train\Q8b7-2H_H21-16985-2-_IMG011x012_2_0_4.bmp
C:/Dataset/202411_03.00.01/phase-1/lr_train\867-2H_H21-16985-1-_IMG034x004_2_2_2.bmp	C:/Dataset/202411_03.00.01/phase-1/hr_train\867-2H_H21-16985-1-_IMG034x004_2_2_2.bmp
C:/Dataset/202411_03.00.01/phase-1/lr_train\867-2H_H21-16985-1-_IMG014x009_0_3_2.bmp	C:/Dataset/202411_03.00.01/phase-1/hr_train\867-2H_H21-16985-1-_IMG014x009_0_3_2.bmp
C:/Dataset/202411_03.00.01/phase-1/lr_train\H21-514972_H21-51497-2-_IMG027x029_0_2_1.bmp	C:/Dataset/202411_03.00.01/phase-1/hr_train\H21-514972_H21-51497-2-_IMG027x029_0_2_1.bmp
C:/Dataset/202411_03.00.01/phase-1/lr_train\Q8b7-2H_H21-16985-2-_IMG008x025_2_0_9.bmp	C:/Dataset/202411_03.00.01/phase-1/hr_train\Q8b7-2H_H21-16985-2-_IMG008x025_2_0_9.bmp
C:/Dataset/202411_03.00.01/phase-1/lr_train\Q8b7-2H_H21-16985-2-_IMG015x008_2_2_4.bmp	C:/Dataset/202411_03.00.01/phase-1/hr_train\Q8b7-2H_H21-16985-2-_IMG015x008_2_2_4.bmp
C:/Dataset/202411_03.00.01/phase-1/lr_train\H21-514972_H21-51497-2-_IMG002x011_2_3_1.bmp	C:/Dataset/202411_03.00.01/phase-1/hr_train\H21-514972_H21-51497-2-_IMG002x011_2_3_1.bmp
C:/Dataset/202411_03.00.01/phase-1/lr_train\Q8b7-2H_H21-16985-2-_IMG018x011_0_3_13.bmp	C:/Dataset/202411_03.00.01/phase-1/hr_train\Q8b7-2H_H21-16985-2-_IMG018x011_0_3_13.bmp
C:/Dataset/202411_03.00.01/phase-1/lr_train\Q8b7-2H_H21-16985-2-_IMG018x008_1_0_1.bmp	C:/Dataset/202411_03.00.01/phase-1/hr_train\Q8b7-2H_H21-16985-2-_IMG018x008_1_0_1.bmp
C:/Dataset/202411_03.00.01/phase-1/lr_train\H_88-H_H18-38478-3-_IMG022x016_1_3_11.bmp	C:/Dataset/202411_03.00.01/phase-1/hr_train\H_88-H_H18-38478-3-_IMG022x016_1_3_11.bmp
C:/Dataset/202411_03.00.01/phase-1/lr_train\H_88-H_H18-38478-3-_IMG013x005_3_3_10.bmp	C:/Dataset/202411_03.00.01/phase-1/hr_train\H_88-H_H18-38478-3-_IMG013x005_3_3_10.bmp
C:/Dataset/202411_03.00.01/phase-1/lr_train\H21-514972_H21-51497-2-_IMG010x005_3_2_3.bmp	C:/Dataset/202411_03.00.01/phase-1/hr_train\H21-514972_H21-51497-2-_IMG010x005_3_2_3.bmp
C:/Dataset/202411_03.00.01/phase-1/lr_train\H_88-H_H18-38478-3-_IMG005x020_0_0_6.bmp	C:/Dataset/202411_03.00.01/phase-1/hr_train\H_88-H_H18-38478-3-_IMG005x020_0_0_6.bmp
C:/Dataset/202411_03.00.01/phase-1/lr_train\Q8b7-2H_H21-16985-2-_IMG007x008_0_3_1.bmp	C:/Dataset/202411_03.00.01/phase-1/hr_train\Q8b7-2H_H21-16985-2-_IMG007x008_0_3_1.bmp
C:/Dataset/202411_03.00.01/phase-1/lr_train\H21-514972_H21-51497-2-_IMG015x026_1_1_5.bmp	C:/Dataset/202411_03.00.01/phase-1/hr_train\H21-514972_H21-51497-2-_IMG015x026_1_1_5.bmp
C:/Dataset/202411_03.00.01/phase-1/lr_train\H_88-H_H18-38478-3-_IMG019x019_1_2_6.bmp	C:/Dataset/202411_03.00.01/phase-1/hr_train\H_88-H_H18-38478-3-_IMG019x019_1_2_6.bmp
C:/Dataset/202411_03.00.01/phase-1/lr_train\867-2H_H21-16985-1-_IMG033x015_2_3_7.bmp	C:/Dataset/202411_03.00.01/phase-1/hr_train\867-2H_H21-16985-1-_IMG033x015_2_3_7.bmp
C:/Dataset/202411_03.00.01/phase-1/lr_train\H21-514974_H21-51497-4-_IMG030x021_2_0_8.bmp	C:/Dataset/202411_03.00.01/phase-1/hr_train\H21-514974_H21-51497-4-_IMG030x021_2_0_8.bmp
C:/Dataset/202411_03.00.01/phase-1/lr_train\H21-514972_H21-51497-2-_IMG010x005_0_0_10.bmp	C:/Dataset/202411_03.00.01/phase-1/hr_train\H21-514972_H21-51497-2-_IMG010x005_0_0_10.bmp
C:/Dataset/202411_03.00.01/phase-1/lr_train\H_88-H_H18-38478-3-_IMG011x017_2_2_0.bmp	C:/Dataset/202411_03.00.01/phase-1/hr_train\H_88-H_H18-38478-3-_IMG011x017_2_2_0.bmp
C:/Dataset/202411_03.00.01/phase-1/lr_train\H21-514972_H21-51497-2-_IMG023x015_3_2_4.bmp	C:/Dataset/202411_03.00.01/phase-1/hr_train\H21-514972_H21-51497-2-_IMG023x015_3_2_4.bmp
C:/Dataset/202411_03.00.01/phase-1/lr_train\H_88-H_H18-38478-3-_IMG029x014_3_2_8.bmp	C:/Dataset/202411_03.00.01/phase-1/hr_train\H_88-H_H18-38478-3-_IMG029x014_3_2_8.bmp
C:/Dataset/202411_03.00.01/phase-1/lr_train\H_88-H_H18-38478-3-_IMG024x011_1_1_9.bmp	C:/Dataset/202411_03.00.01/phase-1/hr_train\H_88-H_H18-38478-3-_IMG024x011_1_1_9.bmp
C:/Dataset/202411_03.00.01/phase-1/lr_train\Q8b7-2H_H21-16985-2-_IMG010x007_0_2_13.bmp	C:/Dataset/202411_03.00.01/phase-1/hr_train\Q8b7-2H_H21-16985-2-_IMG010x007_0_2_13.bmp
C:/Dataset/202411_03.00.01/phase-1/lr_train\867-2H_H21-16985-1-_IMG015x007_0_3_4.bmp	C:/Dataset/202411_03.00.01/phase-1/hr_train\867-2H_H21-16985-1-_IMG015x007_0_3_4.bmp
C:/Dataset/202411_03.00.01/phase-1/lr_train\867-2H_H21-16985-1-_IMG027x011_3_2_2.bmp	C:/Dataset/202411_03.00.01/phase-1/hr_train\867-2H_H21-16985-1-_IMG027x011_3_2_2.bmp
C:/Dataset/202411_03.00.01/phase-1/lr_train\867-2H_H21-16985-1-_IMG007x007_1_1_5.bmp	C:/Dataset/202411_03.00.01/phase-1/hr_train\867-2H_H21-16985-1-_IMG007x007_1_1_5.bmp
C:/Dataset/202411_03.00.01/phase-1/lr_train\H21-514972_H21-51497-2-_IMG009x004_0_2_7.bmp	C:/Dataset/202411_03.00.01/phase-1/hr_train\H21-514972_H21-51497-2-_IMG009x004_0_2_7.bmp
C:/Dataset/202411_03.00.01/phase-1/lr_train\H_88-H_H18-38478-3-_IMG012x010_0_0_2.bmp	C:/Dataset/202411_03.00.01/phase-1/hr_train\H_88-H_H18-38478-3-_IMG012x010_0_0_2.bmp
C:/Dataset/202411_03.00.01/phase-1/lr_train\Q8b7-2H_H21-16985-2-_IMG017x016_3_1_10.bmp	C:/Dataset/202411_03.00.01/phase-1/hr_train\Q8b7-2H_H21-16985-2-_IMG017x016_3_1_10.bmp
C:/Dataset/202411_03.00.01/phase-1/lr_train\H21-514972_H21-51497-2-_IMG019x009_0_1_5.bmp	C:/Dataset/202411_03.00.01/phase-1/hr_train\H21-514972_H21-51497-2-_IMG019x009_0_1_5.bmp
C:/Dataset/202411_03.00.01/phase-1/lr_train\Q8b7-2H_H21-16985-2-_IMG019x010_2_2_2.bmp	C:/Dataset/202411_03.00.01/phase-1/hr_train\Q8b7-2H_H21-16985-2-_IMG019x010_2_2_2.bmp
C:/Dataset/202411_03.00.01/phase-1/lr_train\H_88-H_H18-38478-3-_IMG024x018_3_3_7.bmp	C:/Dataset/202411_03.00.01/phase-1/hr_train\H_88-H_H18-38478-3-_IMG024x018_3_3_7.bmp
C:/Dataset/202411_03.00.01/phase-1/lr_train\867-2H_H21-16985-1-_IMG007x004_0_0_0.bmp	C:/Dataset/202411_03.00.01/phase-1/hr_train\867-2H_H21-16985-1-_IMG007x004_0_0_0.bmp
C:/Dataset/202411_03.00.01/phase-1/lr_train\H21-514972_H21-51497-2-_IMG007x011_0_3_0.bmp	C:/Dataset/202411_03.00.01/phase-1/hr_train\H21-514972_H21-51497-2-_IMG007x011_0_3_0.bmp
C:/Dataset/202411_03.00.01/phase-1/lr_train\867-2H_H21-16985-1-_IMG035x009_3_1_4.bmp	C:/Dataset/202411_03.00.01/phase-1/hr_train\867-2H_H21-16985-1-_IMG035x009_3_1_4.bmp
C:/Dataset/202411_03.00.01/phase-1/lr_train\867-2H_H21-16985-1-_IMG029x010_0_1_5.bmp	C:/Dataset/202411_03.00.01/phase-1/hr_train\867-2H_H21-16985-1-_IMG029x010_0_1_5.bmp
C:/Dataset/202411_03.00.01/phase-1/lr_train\Q8b7-2H_H21-16985-2-_IMG014x006_3_3_5.bmp	C:/Dataset/202411_03.00.01/phase-1/hr_train\Q8b7-2H_H21-16985-2-_IMG014x006_3_3_5.bmp
C:/Dataset/202411_03.00.01/phase-1/lr_train\H21-514974_H21-51497-4-_IMG023x027_1_1_8.bmp	C:/Dataset/202411_03.00.01/phase-1/hr_train\H21-514974_H21-51497-4-_IMG023x027_1_1_8.bmp
C:/Dataset/202411_03.00.01/phase-1/lr_train\H21-514972_H21-51497-2-_IMG012x014_1_0_5.bmp	C:/Dataset/202411_03.00.01/phase-1/hr_train\H21-514972_H21-51497-2-_IMG012x014_1_0_5.bmp
C:/Dataset/202411_03.00.01/phase-1/lr_train\H_88-H_H18-38478-3-_IMG022x015_1_1_0.bmp	C:/Dataset/202411_03.00.01/phase-1/hr_train\H_88-H_H18-38478-3-_IMG022x015_1_1_0.bmp
C:/Dataset/202411_03.00.01/phase-1/lr_train\Q8b7-2H_H21-16985-2-_IMG008x008_1_0_4.bmp	C:/Dataset/202411_03.00.01/phase-1/hr_train\Q8b7-2H_H21-16985-2-_IMG008x008_1_0_4.bmp
C:/Dataset/202411_03.00.01/phase-1/lr_train\867-2H_H21-16985-1-_IMG030x009_3_3_2.bmp	C:/Dataset/202411_03.00.01/phase-1/hr_train\867-2H_H21-16985-1-_IMG030x009_3_3_2.bmp
C:/Dataset/202411_03.00.01/phase-1/lr_train\867-2H_H21-16985-1-_IMG033x017_2_2_9.bmp	C:/Dataset/202411_03.00.01/phase-1/hr_train\867-2H_H21-16985-1-_IMG033x017_2_2_9.bmp
C:/Dataset/202411_03.00.01/phase-1/lr_train\H21-514972_H21-51497-2-_IMG022x014_0_2_2.bmp	C:/Dataset/202411_03.00.01/phase-1/hr_train\H21-514972_H21-51497-2-_IMG022x014_0_2_2.bmp
C:/Dataset/202411_03.00.01/phase-1/lr_train\H_88-H_H18-38478-3-_IMG003x025_3_2_2.bmp	C:/Dataset/202411_03.00.01/phase-1/hr_train\H_88-H_H18-38478-3-_IMG003x025_3_2_2.bmp
C:/Dataset/202411_03.00.01/phase-1/lr_train\H_88-H_H18-38478-3-_IMG025x015_2_0_10.bmp	C:/Dataset/202411_03.00.01/phase-1/hr_train\H_88-H_H18-38478-3-_IMG025x015_2_0_10.bmp
C:/Dataset/202411_03.00.01/phase-1/lr_train\Q8b7-2H_H21-16985-2-_IMG007x019_1_1_6.bmp	C:/Dataset/202411_03.00.01/phase-1/hr_train\Q8b7-2H_H21-16985-2-_IMG007x019_1_1_6.bmp
C:/Dataset/202411_03.00.01/phase-1/lr_train\H21-514974_H21-51497-4-_IMG002x017_2_1_5.bmp	C:/Dataset/202411_03.00.01/phase-1/hr_train\H21-514974_H21-51497-4-_IMG002x017_2_1_5.bmp
C:/Dataset/202411_03.00.01/phase-1/lr_train\H_88-H_H18-38478-3-_IMG030x005_2_0_2.bmp	C:/Dataset/202411_03.00.01/phase-1/hr_train\H_88-H_H18-38478-3-_IMG030x005_2_0_2.bmp
C:/Dataset/202411_03.00.01/phase-1/lr_train\867-2H_H21-16985-1-_IMG033x018_1_1_4.bmp	C:/Dataset/202411_03.00.01/phase-1/hr_train\867-2H_H21-16985-1-_IMG033x018_1_1_4.bmp
C:/Dataset/202411_03.00.01/phase-1/lr_train\Q8b7-2H_H21-16985-2-_IMG006x010_3_1_1.bmp	C:/Dataset/202411_03.00.01/phase-1/hr_train\Q8b7-2H_H21-16985-2-_IMG006x010_3_1_1.bmp
C:/Dataset/202411_03.00.01/phase-1/lr_train\H21-514972_H21-51497-2-_IMG017x031_0_2_0.bmp	C:/Dataset/202411_03.00.01/phase-1/hr_train\H21-514972_H21-51497-2-_IMG017x031_0_2_0.bmp
C:/Dataset/202411_03.00.01/phase-1/lr_train\H_88-H_H18-38478-3-_IMG024x017_1_1_4.bmp	C:/Dataset/202411_03.00.01/phase-1/hr_train\H_88-H_H18-38478-3-_IMG024x017_1_1_4.bmp
C:/Dataset/202411_03.00.01/phase-1/lr_train\867-2H_H21-16985-1-_IMG005x007_0_0_10.bmp	C:/Dataset/202411_03.00.01/phase-1/hr_train\867-2H_H21-16985-1-_IMG005x007_0_0_10.bmp
C:/Dataset/202411_03.00.01/phase-1/lr_train\H_88-H_H18-38478-3-_IMG021x016_3_2_7.bmp	C:/Dataset/202411_03.00.01/phase-1/hr_train\H_88-H_H18-38478-3-_IMG021x016_3_2_7.bmp
C:/Dataset/202411_03.00.01/phase-1/lr_train\Q8b7-2H_H21-16985-2-_IMG019x013_2_1_0.bmp	C:/Dataset/202411_03.00.01/phase-1/hr_train\Q8b7-2H_H21-16985-2-_IMG019x013_2_1_0.bmp
C:/Dataset/202411_03.00.01/phase-1/lr_train\H21-514972_H21-51497-2-_IMG017x031_0_2_7.bmp	C:/Dataset/202411_03.00.01/phase-1/hr_train\H21-514972_H21-51497-2-_IMG017x031_0_2_7.bmp
C:/Dataset/202411_03.00.01/phase-1/lr_train\H_88-H_H18-38478-3-_IMG013x007_3_1_11.bmp	C:/Dataset/202411_03.00.01/phase-1/hr_train\H_88-H_H18-38478-3-_IMG013x007_3_1_11.bmp
C:/Dataset/202411_03.00.01/phase-1/lr_train\H21-514972_H21-51497-2-_IMG007x008_3_3_7.bmp	C:/Dataset/202411_03.00.01/phase-1/hr_train\H21-514972_H21-51497-2-_IMG007x008_3_3_7.bmp
C:/Dataset/202411_03.00.01/phase-1/lr_train\867-2H_H21-16985-1-_IMG012x016_2_2_3.bmp	C:/Dataset/202411_03.00.01/phase-1/hr_train\867-2H_H21-16985-1-_IMG012x016_2_2_3.bmp
C:/Dataset/202411_03.00.01/phase-1/lr_train\H_88-H_H18-38478-3-_IMG011x013_2_2_1.bmp	C:/Dataset/202411_03.00.01/phase-1/hr_train\H_88-H_H18-38478-3-_IMG011x013_2_2_1.bmp
C:/Dataset/202411_03.00.01/phase-1/lr_train\H21-514972_H21-51497-2-_IMG014x014_0_0_9.bmp	C:/Dataset/202411_03.00.01/phase-1/hr_train\H21-514972_H21-51497-2-_IMG014x014_0_0_9.bmp
C:/Dataset/202411_03.00.01/phase-1/lr_train\H21-514972_H21-51497-2-_IMG018x009_0_2_1.bmp	C:/Dataset/202411_03.00.01/phase-1/hr_train\H21-514972_H21-51497-2-_IMG018x009_0_2_1.bmp
C:/Dataset/202411_03.00.01/phase-1/lr_train\H21-514974_H21-51497-4-_IMG007x008_0_0_7.bmp	C:/Dataset/202411_03.00.01/phase-1/hr_train\H21-514974_H21-51497-4-_IMG007x008_0_0_7.bmp
C:/Dataset/202411_03.00.01/phase-1/lr_train\H21-514972_H21-51497-2-_IMG026x037_0_3_4.bmp	C:/Dataset/202411_03.00.01/phase-1/hr_train\H21-514972_H21-51497-2-_IMG026x037_0_3_4.bmp
C:/Dataset/202411_03.00.01/phase-1/lr_train\H_88-H_H18-38478-3-_IMG007x022_3_3_10.bmp	C:/Dataset/202411_03.00.01/phase-1/hr_train\H_88-H_H18-38478-3-_IMG007x022_3_3_10.bmp
C:/Dataset/202411_03.00.01/phase-1/lr_train\H_88-H_H18-38478-3-_IMG011x005_1_2_9.bmp	C:/Dataset/202411_03.00.01/phase-1/hr_train\H_88-H_H18-38478-3-_IMG011x005_1_2_9.bmp
C:/Dataset/202411_03.00.01/phase-1/lr_train\Q8b7-2H_H21-16985-2-_IMG020x011_0_2_8.bmp	C:/Dataset/202411_03.00.01/phase-1/hr_train\Q8b7-2H_H21-16985-2-_IMG020x011_0_2_8.bmp
C:/Dataset/202411_03.00.01/phase-1/lr_train\867-2H_H21-16985-1-_IMG032x008_3_1_1.bmp	C:/Dataset/202411_03.00.01/phase-1/hr_train\867-2H_H21-16985-1-_IMG032x008_3_1_1.bmp
C:/Dataset/202411_03.00.01/phase-1/lr_train\Q8b7-2H_H21-16985-2-_IMG008x018_2_1_12.bmp	C:/Dataset/202411_03.00.01/phase-1/hr_train\Q8b7-2H_H21-16985-2-_IMG008x018_2_1_12.bmp
C:/Dataset/202411_03.00.01/phase-1/lr_train\H21-514974_H21-51497-4-_IMG031x024_1_0_0.bmp	C:/Dataset/202411_03.00.01/phase-1/hr_train\H21-514974_H21-51497-4-_IMG031x024_1_0_0.bmp
C:/Dataset/202411_03.00.01/phase-1/lr_train\H_88-H_H18-38478-3-_IMG009x024_3_0_3.bmp	C:/Dataset/202411_03.00.01/phase-1/hr_train\H_88-H_H18-38478-3-_IMG009x024_3_0_3.bmp
C:/Dataset/202411_03.00.01/phase-1/lr_train\H21-514972_H21-51497-2-_IMG021x025_0_3_0.bmp	C:/Dataset/202411_03.00.01/phase-1/hr_train\H21-514972_H21-51497-2-_IMG021x025_0_3_0.bmp
C:/Dataset/202411_03.00.01/phase-1/lr_train\Q8b7-2H_H21-16985-2-_IMG020x010_2_1_0.bmp	C:/Dataset/202411_03.00.01/phase-1/hr_train\Q8b7-2H_H21-16985-2-_IMG020x010_2_1_0.bmp
C:/Dataset/202411_03.00.01/phase-1/lr_train\H21-514972_H21-51497-2-_IMG023x015_3_1_2.bmp	C:/Dataset/202411_03.00.01/phase-1/hr_train\H21-514972_H21-51497-2-_IMG023x015_3_1_2.bmp
C:/Dataset/202411_03.00.01/phase-1/lr_train\H21-514972_H21-51497-2-_IMG021x033_0_3_1.bmp	C:/Dataset/202411_03.00.01/phase-1/hr_train\H21-514972_H21-51497-2-_IMG021x033_0_3_1.bmp
C:/Dataset/202411_03.00.01/phase-1/lr_train\H21-514972_H21-51497-2-_IMG017x025_3_0_1.bmp	C:/Dataset/202411_03.00.01/phase-1/hr_train\H21-514972_H21-51497-2-_IMG017x025_3_0_1.bmp
C:/Dataset/202411_03.00.01/phase-1/lr_train\H21-514972_H21-51497-2-_IMG021x034_0_1_1.bmp	C:/Dataset/202411_03.00.01/phase-1/hr_train\H21-514972_H21-51497-2-_IMG021x034_0_1_1.bmp
C:/Dataset/202411_03.00.01/phase-1/lr_train\867-2H_H21-16985-1-_IMG030x015_2_2_7.bmp	C:/Dataset/202411_03.00.01/phase-1/hr_train\867-2H_H21-16985-1-_IMG030x015_2_2_7.bmp
C:/Dataset/202411_03.00.01/phase-1/lr_train\H21-514974_H21-51497-4-_IMG028x027_1_0_2.bmp	C:/Dataset/202411_03.00.01/phase-1/hr_train\H21-514974_H21-51497-4-_IMG028x027_1_0_2.bmp
C:/Dataset/202411_03.00.01/phase-1/lr_train\867-2H_H21-16985-1-_IMG031x004_2_3_8.bmp	C:/Dataset/202411_03.00.01/phase-1/hr_train\867-2H_H21-16985-1-_IMG031x004_2_3_8.bmp
C:/Dataset/202411_03.00.01/phase-1/lr_train\H21-514972_H21-51497-2-_IMG028x031_2_0_5.bmp	C:/Dataset/202411_03.00.01/phase-1/hr_train\H21-514972_H21-51497-2-_IMG028x031_2_0_5.bmp
C:/Dataset/202411_03.00.01/phase-1/lr_train\867-2H_H21-16985-1-_IMG030x013_0_1_0.bmp	C:/Dataset/202411_03.00.01/phase-1/hr_train\867-2H_H21-16985-1-_IMG030x013_0_1_0.bmp
C:/Dataset/202411_03.00.01/phase-1/lr_train\H21-514974_H21-51497-4-_IMG008x011_2_3_10.bmp	C:/Dataset/202411_03.00.01/phase-1/hr_train\H21-514974_H21-51497-4-_IMG008x011_2_3_10.bmp
C:/Dataset/202411_03.00.01/phase-1/lr_train\Q8b7-2H_H21-16985-2-_IMG008x020_3_1_8.bmp	C:/Dataset/202411_03.00.01/phase-1/hr_train\Q8b7-2H_H21-16985-2-_IMG008x020_3_1_8.bmp
C:/Dataset/202411_03.00.01/phase-1/lr_train\H21-514974_H21-51497-4-_IMG029x023_3_3_2.bmp	C:/Dataset/202411_03.00.01/phase-1/hr_train\H21-514974_H21-51497-4-_IMG029x023_3_3_2.bmp
C:/Dataset/202411_03.00.01/phase-1/lr_train\Q8b7-2H_H21-16985-2-_IMG007x008_0_0_8.bmp	C:/Dataset/202411_03.00.01/phase-1/hr_train\Q8b7-2H_H21-16985-2-_IMG007x008_0_0_8.bmp
C:/Dataset/202411_03.00.01/phase-1/lr_train\H_88-H_H18-38478-3-_IMG011x016_2_0_9.bmp	C:/Dataset/202411_03.00.01/phase-1/hr_train\H_88-H_H18-38478-3-_IMG011x016_2_0_9.bmp
C:/Dataset/202411_03.00.01/phase-1/lr_train\H21-514972_H21-51497-2-_IMG010x008_3_3_9.bmp	C:/Dataset/202411_03.00.01/phase-1/hr_train\H21-514972_H21-51497-2-_IMG010x008_3_3_9.bmp
C:/Dataset/202411_03.00.01/phase-1/lr_train\H21-514972_H21-51497-2-_IMG022x017_3_1_10.bmp	C:/Dataset/202411_03.00.01/phase-1/hr_train\H21-514972_H21-51497-2-_IMG022x017_3_1_10.bmp
C:/Dataset/202411_03.00.01/phase-1/lr_train\H_88-H_H18-38478-3-_IMG005x019_3_3_4.bmp	C:/Dataset/202411_03.00.01/phase-1/hr_train\H_88-H_H18-38478-3-_IMG005x019_3_3_4.bmp
C:/Dataset/202411_03.00.01/phase-1/lr_train\867-2H_H21-16985-1-_IMG033x016_1_1_3.bmp	C:/Dataset/202411_03.00.01/phase-1/hr_train\867-2H_H21-16985-1-_IMG033x016_1_1_3.bmp
C:/Dataset/202411_03.00.01/phase-1/lr_train\867-2H_H21-16985-1-_IMG033x013_2_1_1.bmp	C:/Dataset/202411_03.00.01/phase-1/hr_train\867-2H_H21-16985-1-_IMG033x013_2_1_1.bmp
C:/Dataset/202411_03.00.01/phase-1/lr_train\867-2H_H21-16985-1-_IMG034x016_2_1_7.bmp	C:/Dataset/202411_03.00.01/phase-1/hr_train\867-2H_H21-16985-1-_IMG034x016_2_1_7.bmp
C:/Dataset/202411_03.00.01/phase-1/lr_train\H21-514974_H21-51497-4-_IMG004x013_3_2_0.bmp	C:/Dataset/202411_03.00.01/phase-1/hr_train\H21-514974_H21-51497-4-_IMG004x013_3_2_0.bmp
C:/Dataset/202411_03.00.01/phase-1/lr_train\H21-514972_H21-51497-2-_IMG019x035_1_1_1.bmp	C:/Dataset/202411_03.00.01/phase-1/hr_train\H21-514972_H21-51497-2-_IMG019x035_1_1_1.bmp
C:/Dataset/202411_03.00.01/phase-1/lr_train\867-2H_H21-16985-1-_IMG005x008_1_1_10.bmp	C:/Dataset/202411_03.00.01/phase-1/hr_train\867-2H_H21-16985-1-_IMG005x008_1_1_10.bmp
C:/Dataset/202411_03.00.01/phase-1/lr_train\H21-514972_H21-51497-2-_IMG022x012_2_1_2.bmp	C:/Dataset/202411_03.00.01/phase-1/hr_train\H21-514972_H21-51497-2-_IMG022x012_2_1_2.bmp
C:/Dataset/202411_03.00.01/phase-1/lr_train\Q8b7-2H_H21-16985-2-_IMG015x016_3_1_6.bmp	C:/Dataset/202411_03.00.01/phase-1/hr_train\Q8b7-2H_H21-16985-2-_IMG015x016_3_1_6.bmp
C:/Dataset/202411_03.00.01/phase-1/lr_train\Q8b7-2H_H21-16985-2-_IMG007x021_3_3_6.bmp	C:/Dataset/202411_03.00.01/phase-1/hr_train\Q8b7-2H_H21-16985-2-_IMG007x021_3_3_6.bmp
C:/Dataset/202411_03.00.01/phase-1/lr_train\H21-514972_H21-51497-2-_IMG006x005_0_0_1.bmp	C:/Dataset/202411_03.00.01/phase-1/hr_train\H21-514972_H21-51497-2-_IMG006x005_0_0_1.bmp
C:/Dataset/202411_03.00.01/phase-1/lr_train\H_88-H_H18-38478-3-_IMG027x021_0_3_8.bmp	C:/Dataset/202411_03.00.01/phase-1/hr_train\H_88-H_H18-38478-3-_IMG027x021_0_3_8.bmp
C:/Dataset/202411_03.00.01/phase-1/lr_train\Q8b7-2H_H21-16985-2-_IMG009x018_2_3_6.bmp	C:/Dataset/202411_03.00.01/phase-1/hr_train\Q8b7-2H_H21-16985-2-_IMG009x018_2_3_6.bmp
C:/Dataset/202411_03.00.01/phase-1/lr_train\867-2H_H21-16985-1-_IMG027x010_2_1_5.bmp	C:/Dataset/202411_03.00.01/phase-1/hr_train\867-2H_H21-16985-1-_IMG027x010_2_1_5.bmp
C:/Dataset/202411_03.00.01/phase-1/lr_train\Q8b7-2H_H21-16985-2-_IMG005x007_3_3_1.bmp	C:/Dataset/202411_03.00.01/phase-1/hr_train\Q8b7-2H_H21-16985-2-_IMG005x007_3_3_1.bmp
C:/Dataset/202411_03.00.01/phase-1/lr_train\H21-514972_H21-51497-2-_IMG023x018_2_3_10.bmp	C:/Dataset/202411_03.00.01/phase-1/hr_train\H21-514972_H21-51497-2-_IMG023x018_2_3_10.bmp
C:/Dataset/202411_03.00.01/phase-1/lr_train\H21-514974_H21-51497-4-_IMG024x029_0_3_5.bmp	C:/Dataset/202411_03.00.01/phase-1/hr_train\H21-514974_H21-51497-4-_IMG024x029_0_3_5.bmp
C:/Dataset/202411_03.00.01/phase-1/lr_train\H_88-H_H18-38478-3-_IMG012x009_0_0_0.bmp	C:/Dataset/202411_03.00.01/phase-1/hr_train\H_88-H_H18-38478-3-_IMG012x009_0_0_0.bmp
C:/Dataset/202411_03.00.01/phase-1/lr_train\H21-514972_H21-51497-2-_IMG016x012_3_2_0.bmp	C:/Dataset/202411_03.00.01/phase-1/hr_train\H21-514972_H21-51497-2-_IMG016x012_3_2_0.bmp
C:/Dataset/202411_03.00.01/phase-1/lr_train\H_88-H_H18-38478-3-_IMG026x016_0_0_9.bmp	C:/Dataset/202411_03.00.01/phase-1/hr_train\H_88-H_H18-38478-3-_IMG026x016_0_0_9.bmp
C:/Dataset/202411_03.00.01/phase-1/lr_train\H21-514972_H21-51497-2-_IMG018x020_2_1_3.bmp	C:/Dataset/202411_03.00.01/phase-1/hr_train\H21-514972_H21-51497-2-_IMG018x020_2_1_3.bmp
C:/Dataset/202411_03.00.01/phase-1/lr_train\H_88-H_H18-38478-3-_IMG013x019_2_3_13.bmp	C:/Dataset/202411_03.00.01/phase-1/hr_train\H_88-H_H18-38478-3-_IMG013x019_2_3_13.bmp
C:/Dataset/202411_03.00.01/phase-1/lr_train\Q8b7-2H_H21-16985-2-_IMG017x006_2_1_8.bmp	C:/Dataset/202411_03.00.01/phase-1/hr_train\Q8b7-2H_H21-16985-2-_IMG017x006_2_1_8.bmp
C:/Dataset/202411_03.00.01/phase-1/lr_train\H21-514972_H21-51497-2-_IMG016x014_3_2_5.bmp	C:/Dataset/202411_03.00.01/phase-1/hr_train\H21-514972_H21-51497-2-_IMG016x014_3_2_5.bmp
C:/Dataset/202411_03.00.01/phase-1/lr_train\H21-514972_H21-51497-2-_IMG021x018_0_1_11.bmp	C:/Dataset/202411_03.00.01/phase-1/hr_train\H21-514972_H21-51497-2-_IMG021x018_0_1_11.bmp
C:/Dataset/202411_03.00.01/phase-1/lr_train\H21-514974_H21-51497-4-_IMG004x011_1_1_1.bmp	C:/Dataset/202411_03.00.01/phase-1/hr_train\H21-514974_H21-51497-4-_IMG004x011_1_1_1.bmp
C:/Dataset/202411_03.00.01/phase-1/lr_train\H_88-H_H18-38478-3-_IMG020x018_1_1_4.bmp	C:/Dataset/202411_03.00.01/phase-1/hr_train\H_88-H_H18-38478-3-_IMG020x018_1_1_4.bmp
C:/Dataset/202411_03.00.01/phase-1/lr_train\867-2H_H21-16985-1-_IMG011x012_3_2_12.bmp	C:/Dataset/202411_03.00.01/phase-1/hr_train\867-2H_H21-16985-1-_IMG011x012_3_2_12.bmp
C:/Dataset/202411_03.00.01/phase-1/lr_train\H_88-H_H18-38478-3-_IMG012x017_3_2_12.bmp	C:/Dataset/202411_03.00.01/phase-1/hr_train\H_88-H_H18-38478-3-_IMG012x017_3_2_12.bmp
C:/Dataset/202411_03.00.01/phase-1/lr_train\Q8b7-2H_H21-16985-2-_IMG019x013_2_0_2.bmp	C:/Dataset/202411_03.00.01/phase-1/hr_train\Q8b7-2H_H21-16985-2-_IMG019x013_2_0_2.bmp
C:/Dataset/202411_03.00.01/phase-1/lr_train\Q8b7-2H_H21-16985-2-_IMG017x013_1_3_11.bmp	C:/Dataset/202411_03.00.01/phase-1/hr_train\Q8b7-2H_H21-16985-2-_IMG017x013_1_3_11.bmp
C:/Dataset/202411_03.00.01/phase-1/lr_train\H_88-H_H18-38478-3-_IMG021x016_0_2_8.bmp	C:/Dataset/202411_03.00.01/phase-1/hr_train\H_88-H_H18-38478-3-_IMG021x016_0_2_8.bmp
C:/Dataset/202411_03.00.01/phase-1/lr_train\H21-514972_H21-51497-2-_IMG015x015_3_2_5.bmp	C:/Dataset/202411_03.00.01/phase-1/hr_train\H21-514972_H21-51497-2-_IMG015x015_3_2_5.bmp
C:/Dataset/202411_03.00.01/phase-1/lr_train\H21-514972_H21-51497-2-_IMG021x036_1_1_3.bmp	C:/Dataset/202411_03.00.01/phase-1/hr_train\H21-514972_H21-51497-2-_IMG021x036_1_1_3.bmp
C:/Dataset/202411_03.00.01/phase-1/lr_train\H_88-H_H18-38478-3-_IMG011x014_2_2_5.bmp	C:/Dataset/202411_03.00.01/phase-1/hr_train\H_88-H_H18-38478-3-_IMG011x014_2_2_5.bmp
C:/Dataset/202411_03.00.01/phase-1/lr_train\H_88-H_H18-38478-3-_IMG009x007_0_3_4.bmp	C:/Dataset/202411_03.00.01/phase-1/hr_train\H_88-H_H18-38478-3-_IMG009x007_0_3_4.bmp
C:/Dataset/202411_03.00.01/phase-1/lr_train\867-2H_H21-16985-1-_IMG009x007_3_2_0.bmp	C:/Dataset/202411_03.00.01/phase-1/hr_train\867-2H_H21-16985-1-_IMG009x007_3_2_0.bmp
C:/Dataset/202411_03.00.01/phase-1/lr_train\H_88-H_H18-38478-3-_IMG013x007_3_2_0.bmp	C:/Dataset/202411_03.00.01/phase-1/hr_train\H_88-H_H18-38478-3-_IMG013x007_3_2_0.bmp
C:/Dataset/202411_03.00.01/phase-1/lr_train\Q8b7-2H_H21-16985-2-_IMG017x007_1_0_8.bmp	C:/Dataset/202411_03.00.01/phase-1/hr_train\Q8b7-2H_H21-16985-2-_IMG017x007_1_0_8.bmp
C:/Dataset/202411_03.00.01/phase-1/lr_train\H21-514974_H21-51497-4-_IMG030x022_2_3_3.bmp	C:/Dataset/202411_03.00.01/phase-1/hr_train\H21-514974_H21-51497-4-_IMG030x022_2_3_3.bmp
C:/Dataset/202411_03.00.01/phase-1/lr_train\H_88-H_H18-38478-3-_IMG011x012_2_2_2.bmp	C:/Dataset/202411_03.00.01/phase-1/hr_train\H_88-H_H18-38478-3-_IMG011x012_2_2_2.bmp
C:/Dataset/202411_03.00.01/phase-1/lr_train\Q8b7-2H_H21-16985-2-_IMG008x021_3_3_10.bmp	C:/Dataset/202411_03.00.01/phase-1/hr_train\Q8b7-2H_H21-16985-2-_IMG008x021_3_3_10.bmp
C:/Dataset/202411_03.00.01/phase-1/lr_train\H_88-H_H18-38478-3-_IMG016x013_1_0_3.bmp	C:/Dataset/202411_03.00.01/phase-1/hr_train\H_88-H_H18-38478-3-_IMG016x013_1_0_3.bmp
C:/Dataset/202411_03.00.01/phase-1/lr_train\867-2H_H21-16985-1-_IMG013x007_1_2_6.bmp	C:/Dataset/202411_03.00.01/phase-1/hr_train\867-2H_H21-16985-1-_IMG013x007_1_2_6.bmp
C:/Dataset/202411_03.00.01/phase-1/lr_train\H_88-H_H18-38478-3-_IMG025x024_2_1_3.bmp	C:/Dataset/202411_03.00.01/phase-1/hr_train\H_88-H_H18-38478-3-_IMG025x024_2_1_3.bmp
C:/Dataset/202411_03.00.01/phase-1/lr_train\H_88-H_H18-38478-3-_IMG015x009_3_0_4.bmp	C:/Dataset/202411_03.00.01/phase-1/hr_train\H_88-H_H18-38478-3-_IMG015x009_3_0_4.bmp
C:/Dataset/202411_03.00.01/phase-1/lr_train\867-2H_H21-16985-1-_IMG035x009_2_0_5.bmp	C:/Dataset/202411_03.00.01/phase-1/hr_train\867-2H_H21-16985-1-_IMG035x009_2_0_5.bmp
C:/Dataset/202411_03.00.01/phase-1/lr_train\Q8b7-2H_H21-16985-2-_IMG014x022_1_1_3.bmp	C:/Dataset/202411_03.00.01/phase-1/hr_train\Q8b7-2H_H21-16985-2-_IMG014x022_1_1_3.bmp
C:/Dataset/202411_03.00.01/phase-1/lr_train\867-2H_H21-16985-1-_IMG031x005_1_3_13.bmp	C:/Dataset/202411_03.00.01/phase-1/hr_train\867-2H_H21-16985-1-_IMG031x005_1_3_13.bmp
C:/Dataset/202411_03.00.01/phase-1/lr_train\H_88-H_H18-38478-3-_IMG004x024_2_3_9.bmp	C:/Dataset/202411_03.00.01/phase-1/hr_train\H_88-H_H18-38478-3-_IMG004x024_2_3_9.bmp
C:/Dataset/202411_03.00.01/phase-1/lr_train\867-2H_H21-16985-1-_IMG012x011_1_0_4.bmp	C:/Dataset/202411_03.00.01/phase-1/hr_train\867-2H_H21-16985-1-_IMG012x011_1_0_4.bmp
C:/Dataset/202411_03.00.01/phase-1/lr_train\H21-514974_H21-51497-4-_IMG021x030_3_2_2.bmp	C:/Dataset/202411_03.00.01/phase-1/hr_train\H21-514974_H21-51497-4-_IMG021x030_3_2_2.bmp
C:/Dataset/202411_03.00.01/phase-1/lr_train\Q8b7-2H_H21-16985-2-_IMG012x018_2_1_8.bmp	C:/Dataset/202411_03.00.01/phase-1/hr_train\Q8b7-2H_H21-16985-2-_IMG012x018_2_1_8.bmp
C:/Dataset/202411_03.00.01/phase-1/lr_train\H21-514972_H21-51497-2-_IMG004x012_3_3_3.bmp	C:/Dataset/202411_03.00.01/phase-1/hr_train\H21-514972_H21-51497-2-_IMG004x012_3_3_3.bmp
C:/Dataset/202411_03.00.01/phase-1/lr_train\Q8b7-2H_H21-16985-2-_IMG018x015_1_1_10.bmp	C:/Dataset/202411_03.00.01/phase-1/hr_train\Q8b7-2H_H21-16985-2-_IMG018x015_1_1_10.bmp
C:/Dataset/202411_03.00.01/phase-1/lr_train\H_88-H_H18-38478-3-_IMG024x021_2_1_11.bmp	C:/Dataset/202411_03.00.01/phase-1/hr_train\H_88-H_H18-38478-3-_IMG024x021_2_1_11.bmp
C:/Dataset/202411_03.00.01/phase-1/lr_train\867-2H_H21-16985-1-_IMG035x008_0_1_2.bmp	C:/Dataset/202411_03.00.01/phase-1/hr_train\867-2H_H21-16985-1-_IMG035x008_0_1_2.bmp
C:/Dataset/202411_03.00.01/phase-1/lr_train\H21-514972_H21-51497-2-_IMG022x025_3_2_6.bmp	C:/Dataset/202411_03.00.01/phase-1/hr_train\H21-514972_H21-51497-2-_IMG022x025_3_2_6.bmp
C:/Dataset/202411_03.00.01/phase-1/lr_train\Q8b7-2H_H21-16985-2-_IMG006x012_2_3_2.bmp	C:/Dataset/202411_03.00.01/phase-1/hr_train\Q8b7-2H_H21-16985-2-_IMG006x012_2_3_2.bmp
C:/Dataset/202411_03.00.01/phase-1/lr_train\H_88-H_H18-38478-3-_IMG024x013_0_0_1.bmp	C:/Dataset/202411_03.00.01/phase-1/hr_train\H_88-H_H18-38478-3-_IMG024x013_0_0_1.bmp
C:/Dataset/202411_03.00.01/phase-1/lr_train\H_88-H_H18-38478-3-_IMG015x010_1_1_11.bmp	C:/Dataset/202411_03.00.01/phase-1/hr_train\H_88-H_H18-38478-3-_IMG015x010_1_1_11.bmp
C:/Dataset/202411_03.00.01/phase-1/lr_train\H21-514974_H21-51497-4-_IMG003x014_3_2_8.bmp	C:/Dataset/202411_03.00.01/phase-1/hr_train\H21-514974_H21-51497-4-_IMG003x014_3_2_8.bmp
C:/Dataset/202411_03.00.01/phase-1/lr_train\H_88-H_H18-38478-3-_IMG030x010_2_0_3.bmp	C:/Dataset/202411_03.00.01/phase-1/hr_train\H_88-H_H18-38478-3-_IMG030x010_2_0_3.bmp
C:/Dataset/202411_03.00.01/phase-1/lr_train\Q8b7-2H_H21-16985-2-_IMG006x023_1_2_9.bmp	C:/Dataset/202411_03.00.01/phase-1/hr_train\Q8b7-2H_H21-16985-2-_IMG006x023_1_2_9.bmp
C:/Dataset/202411_03.00.01/phase-1/lr_train\H_88-H_H18-38478-3-_IMG016x011_3_1_13.bmp	C:/Dataset/202411_03.00.01/phase-1/hr_train\H_88-H_H18-38478-3-_IMG016x011_3_1_13.bmp
C:/Dataset/202411_03.00.01/phase-1/lr_train\H21-514972_H21-51497-2-_IMG011x008_2_3_4.bmp	C:/Dataset/202411_03.00.01/phase-1/hr_train\H21-514972_H21-51497-2-_IMG011x008_2_3_4.bmp
C:/Dataset/202411_03.00.01/phase-1/lr_train\H_88-H_H18-38478-3-_IMG003x022_1_1_7.bmp	C:/Dataset/202411_03.00.01/phase-1/hr_train\H_88-H_H18-38478-3-_IMG003x022_1_1_7.bmp
C:/Dataset/202411_03.00.01/phase-1/lr_train\H_88-H_H18-38478-3-_IMG011x011_1_3_8.bmp	C:/Dataset/202411_03.00.01/phase-1/hr_train\H_88-H_H18-38478-3-_IMG011x011_1_3_8.bmp
C:/Dataset/202411_03.00.01/phase-1/lr_train\867-2H_H21-16985-1-_IMG027x006_3_2_1.bmp	C:/Dataset/202411_03.00.01/phase-1/hr_train\867-2H_H21-16985-1-_IMG027x006_3_2_1.bmp
C:/Dataset/202411_03.00.01/phase-1/lr_train\H_88-H_H18-38478-3-_IMG028x012_1_2_1.bmp	C:/Dataset/202411_03.00.01/phase-1/hr_train\H_88-H_H18-38478-3-_IMG028x012_1_2_1.bmp
C:/Dataset/202411_03.00.01/phase-1/lr_train\Q8b7-2H_H21-16985-2-_IMG014x012_3_1_7.bmp	C:/Dataset/202411_03.00.01/phase-1/hr_train\Q8b7-2H_H21-16985-2-_IMG014x012_3_1_7.bmp
C:/Dataset/202411_03.00.01/phase-1/lr_train\H21-514974_H21-51497-4-_IMG010x012_3_1_9.bmp	C:/Dataset/202411_03.00.01/phase-1/hr_train\H21-514974_H21-51497-4-_IMG010x012_3_1_9.bmp
C:/Dataset/202411_03.00.01/phase-1/lr_train\H_88-H_H18-38478-3-_IMG026x021_1_0_5.bmp	C:/Dataset/202411_03.00.01/phase-1/hr_train\H_88-H_H18-38478-3-_IMG026x021_1_0_5.bmp
C:/Dataset/202411_03.00.01/phase-1/lr_train\Q8b7-2H_H21-16985-2-_IMG011x007_2_2_11.bmp	C:/Dataset/202411_03.00.01/phase-1/hr_train\Q8b7-2H_H21-16985-2-_IMG011x007_2_2_11.bmp
C:/Dataset/202411_03.00.01/phase-1/lr_train\H_88-H_H18-38478-3-_IMG010x023_1_0_13.bmp	C:/Dataset/202411_03.00.01/phase-1/hr_train\H_88-H_H18-38478-3-_IMG010x023_1_0_13.bmp
C:/Dataset/202411_03.00.01/phase-1/lr_train\Q8b7-2H_H21-16985-2-_IMG007x015_1_2_7.bmp	C:/Dataset/202411_03.00.01/phase-1/hr_train\Q8b7-2H_H21-16985-2-_IMG007x015_1_2_7.bmp
C:/Dataset/202411_03.00.01/phase-1/lr_train\H21-514972_H21-51497-2-_IMG027x021_1_0_1.bmp	C:/Dataset/202411_03.00.01/phase-1/hr_train\H21-514972_H21-51497-2-_IMG027x021_1_0_1.bmp
C:/Dataset/202411_03.00.01/phase-1/lr_train\Q8b7-2H_H21-16985-2-_IMG019x009_1_0_1.bmp	C:/Dataset/202411_03.00.01/phase-1/hr_train\Q8b7-2H_H21-16985-2-_IMG019x009_1_0_1.bmp
C:/Dataset/202411_03.00.01/phase-1/lr_train\H_88-H_H18-38478-3-_IMG026x019_2_1_13.bmp	C:/Dataset/202411_03.00.01/phase-1/hr_train\H_88-H_H18-38478-3-_IMG026x019_2_1_13.bmp
C:/Dataset/202411_03.00.01/phase-1/lr_train\H_88-H_H18-38478-3-_IMG025x013_3_1_10.bmp	C:/Dataset/202411_03.00.01/phase-1/hr_train\H_88-H_H18-38478-3-_IMG025x013_3_1_10.bmp
C:/Dataset/202411_03.00.01/phase-1/lr_train\H_88-H_H18-38478-3-_IMG026x017_0_0_5.bmp	C:/Dataset/202411_03.00.01/phase-1/hr_train\H_88-H_H18-38478-3-_IMG026x017_0_0_5.bmp
C:/Dataset/202411_03.00.01/phase-1/lr_train\Q8b7-2H_H21-16985-2-_IMG010x015_1_1_7.bmp	C:/Dataset/202411_03.00.01/phase-1/hr_train\Q8b7-2H_H21-16985-2-_IMG010x015_1_1_7.bmp
C:/Dataset/202411_03.00.01/phase-1/lr_train\Q8b7-2H_H21-16985-2-_IMG010x018_3_0_1.bmp	C:/Dataset/202411_03.00.01/phase-1/hr_train\Q8b7-2H_H21-16985-2-_IMG010x018_3_0_1.bmp
C:/Dataset/202411_03.00.01/phase-1/lr_train\H21-514972_H21-51497-2-_IMG011x012_2_0_5.bmp	C:/Dataset/202411_03.00.01/phase-1/hr_train\H21-514972_H21-51497-2-_IMG011x012_2_0_5.bmp
C:/Dataset/202411_03.00.01/phase-1/lr_train\H_88-H_H18-38478-3-_IMG013x012_2_1_6.bmp	C:/Dataset/202411_03.00.01/phase-1/hr_train\H_88-H_H18-38478-3-_IMG013x012_2_1_6.bmp
C:/Dataset/202411_03.00.01/phase-1/lr_train\H21-514972_H21-51497-2-_IMG021x034_2_0_3.bmp	C:/Dataset/202411_03.00.01/phase-1/hr_train\H21-514972_H21-51497-2-_IMG021x034_2_0_3.bmp
C:/Dataset/202411_03.00.01/phase-1/lr_train\H21-514972_H21-51497-2-_IMG028x037_3_0_2.bmp	C:/Dataset/202411_03.00.01/phase-1/hr_train\H21-514972_H21-51497-2-_IMG028x037_3_0_2.bmp
C:/Dataset/202411_03.00.01/phase-1/lr_train\H_88-H_H18-38478-3-_IMG009x023_2_1_3.bmp	C:/Dataset/202411_03.00.01/phase-1/hr_train\H_88-H_H18-38478-3-_IMG009x023_2_1_3.bmp
C:/Dataset/202411_03.00.01/phase-1/lr_train\H21-514972_H21-51497-2-_IMG011x007_2_2_3.bmp	C:/Dataset/202411_03.00.01/phase-1/hr_train\H21-514972_H21-51497-2-_IMG011x007_2_2_3.bmp
C:/Dataset/202411_03.00.01/phase-1/lr_train\Q8b7-2H_H21-16985-2-_IMG008x016_0_1_4.bmp	C:/Dataset/202411_03.00.01/phase-1/hr_train\Q8b7-2H_H21-16985-2-_IMG008x016_0_1_4.bmp
C:/Dataset/202411_03.00.01/phase-1/lr_train\H_88-H_H18-38478-3-_IMG010x008_0_2_6.bmp	C:/Dataset/202411_03.00.01/phase-1/hr_train\H_88-H_H18-38478-3-_IMG010x008_0_2_6.bmp
C:/Dataset/202411_03.00.01/phase-1/lr_train\867-2H_H21-16985-1-_IMG014x012_0_0_6.bmp	C:/Dataset/202411_03.00.01/phase-1/hr_train\867-2H_H21-16985-1-_IMG014x012_0_0_6.bmp
C:/Dataset/202411_03.00.01/phase-1/lr_train\H_88-H_H18-38478-3-_IMG027x017_2_2_2.bmp	C:/Dataset/202411_03.00.01/phase-1/hr_train\H_88-H_H18-38478-3-_IMG027x017_2_2_2.bmp
C:/Dataset/202411_03.00.01/phase-1/lr_train\H21-514974_H21-51497-4-_IMG010x026_1_2_0.bmp	C:/Dataset/202411_03.00.01/phase-1/hr_train\H21-514974_H21-51497-4-_IMG010x026_1_2_0.bmp
C:/Dataset/202411_03.00.01/phase-1/lr_train\Q8b7-2H_H21-16985-2-_IMG019x018_0_3_4.bmp	C:/Dataset/202411_03.00.01/phase-1/hr_train\Q8b7-2H_H21-16985-2-_IMG019x018_0_3_4.bmp
C:/Dataset/202411_03.00.01/phase-1/lr_train\867-2H_H21-16985-1-_IMG006x014_0_2_6.bmp	C:/Dataset/202411_03.00.01/phase-1/hr_train\867-2H_H21-16985-1-_IMG006x014_0_2_6.bmp
C:/Dataset/202411_03.00.01/phase-1/lr_train\H21-514972_H21-51497-2-_IMG014x007_0_2_2.bmp	C:/Dataset/202411_03.00.01/phase-1/hr_train\H21-514972_H21-51497-2-_IMG014x007_0_2_2.bmp
C:/Dataset/202411_03.00.01/phase-1/lr_train\H_88-H_H18-38478-3-_IMG008x011_2_2_10.bmp	C:/Dataset/202411_03.00.01/phase-1/hr_train\H_88-H_H18-38478-3-_IMG008x011_2_2_10.bmp
C:/Dataset/202411_03.00.01/phase-1/lr_train\H21-514972_H21-51497-2-_IMG021x025_3_0_3.bmp	C:/Dataset/202411_03.00.01/phase-1/hr_train\H21-514972_H21-51497-2-_IMG021x025_3_0_3.bmp
C:/Dataset/202411_03.00.01/phase-1/lr_train\H21-514972_H21-51497-2-_IMG016x013_3_1_9.bmp	C:/Dataset/202411_03.00.01/phase-1/hr_train\H21-514972_H21-51497-2-_IMG016x013_3_1_9.bmp
C:/Dataset/202411_03.00.01/phase-1/lr_train\Q8b7-2H_H21-16985-2-_IMG003x005_1_0_0.bmp	C:/Dataset/202411_03.00.01/phase-1/hr_train\Q8b7-2H_H21-16985-2-_IMG003x005_1_0_0.bmp
C:/Dataset/202411_03.00.01/phase-1/lr_train\Q8b7-2H_H21-16985-2-_IMG010x011_0_3_10.bmp	C:/Dataset/202411_03.00.01/phase-1/hr_train\Q8b7-2H_H21-16985-2-_IMG010x011_0_3_10.bmp
C:/Dataset/202411_03.00.01/phase-1/lr_train\H_88-H_H18-38478-3-_IMG027x023_1_2_0.bmp	C:/Dataset/202411_03.00.01/phase-1/hr_train\H_88-H_H18-38478-3-_IMG027x023_1_2_0.bmp
C:/Dataset/202411_03.00.01/phase-1/lr_train\H_88-H_H18-38478-3-_IMG028x025_2_0_7.bmp	C:/Dataset/202411_03.00.01/phase-1/hr_train\H_88-H_H18-38478-3-_IMG028x025_2_0_7.bmp
C:/Dataset/202411_03.00.01/phase-1/lr_train\H_88-H_H18-38478-3-_IMG008x010_1_3_0.bmp	C:/Dataset/202411_03.00.01/phase-1/hr_train\H_88-H_H18-38478-3-_IMG008x010_1_3_0.bmp
C:/Dataset/202411_03.00.01/phase-1/lr_train\Q8b7-2H_H21-16985-2-_IMG005x007_2_1_6.bmp	C:/Dataset/202411_03.00.01/phase-1/hr_train\Q8b7-2H_H21-16985-2-_IMG005x007_2_1_6.bmp
C:/Dataset/202411_03.00.01/phase-1/lr_train\H_88-H_H18-38478-3-_IMG008x012_0_2_10.bmp	C:/Dataset/202411_03.00.01/phase-1/hr_train\H_88-H_H18-38478-3-_IMG008x012_0_2_10.bmp
C:/Dataset/202411_03.00.01/phase-1/lr_train\H_88-H_H18-38478-3-_IMG009x006_2_3_9.bmp	C:/Dataset/202411_03.00.01/phase-1/hr_train\H_88-H_H18-38478-3-_IMG009x006_2_3_9.bmp
C:/Dataset/202411_03.00.01/phase-1/lr_train\867-2H_H21-16985-1-_IMG033x004_3_1_8.bmp	C:/Dataset/202411_03.00.01/phase-1/hr_train\867-2H_H21-16985-1-_IMG033x004_3_1_8.bmp
C:/Dataset/202411_03.00.01/phase-1/lr_train\H_88-H_H18-38478-3-_IMG014x017_1_1_3.bmp	C:/Dataset/202411_03.00.01/phase-1/hr_train\H_88-H_H18-38478-3-_IMG014x017_1_1_3.bmp
C:/Dataset/202411_03.00.01/phase-1/lr_train\867-2H_H21-16985-1-_IMG032x015_0_2_10.bmp	C:/Dataset/202411_03.00.01/phase-1/hr_train\867-2H_H21-16985-1-_IMG032x015_0_2_10.bmp
C:/Dataset/202411_03.00.01/phase-1/lr_train\H_88-H_H18-38478-3-_IMG008x011_0_1_9.bmp	C:/Dataset/202411_03.00.01/phase-1/hr_train\H_88-H_H18-38478-3-_IMG008x011_0_1_9.bmp
C:/Dataset/202411_03.00.01/phase-1/lr_train\Q8b7-2H_H21-16985-2-_IMG015x016_3_1_9.bmp	C:/Dataset/202411_03.00.01/phase-1/hr_train\Q8b7-2H_H21-16985-2-_IMG015x016_3_1_9.bmp
C:/Dataset/202411_03.00.01/phase-1/lr_train\867-2H_H21-16985-1-_IMG034x009_1_3_3.bmp	C:/Dataset/202411_03.00.01/phase-1/hr_train\867-2H_H21-16985-1-_IMG034x009_1_3_3.bmp
C:/Dataset/202411_03.00.01/phase-1/lr_train\H_88-H_H18-38478-3-_IMG016x012_0_3_2.bmp	C:/Dataset/202411_03.00.01/phase-1/hr_train\H_88-H_H18-38478-3-_IMG016x012_0_3_2.bmp
C:/Dataset/202411_03.00.01/phase-1/lr_train\867-2H_H21-16985-1-_IMG032x014_2_0_2.bmp	C:/Dataset/202411_03.00.01/phase-1/hr_train\867-2H_H21-16985-1-_IMG032x014_2_0_2.bmp
C:/Dataset/202411_03.00.01/phase-1/lr_train\Q8b7-2H_H21-16985-2-_IMG006x015_2_0_1.bmp	C:/Dataset/202411_03.00.01/phase-1/hr_train\Q8b7-2H_H21-16985-2-_IMG006x015_2_0_1.bmp
C:/Dataset/202411_03.00.01/phase-1/lr_train\H_88-H_H18-38478-3-_IMG027x014_2_1_14.bmp	C:/Dataset/202411_03.00.01/phase-1/hr_train\H_88-H_H18-38478-3-_IMG027x014_2_1_14.bmp
C:/Dataset/202411_03.00.01/phase-1/lr_train\Q8b7-2H_H21-16985-2-_IMG018x012_3_1_5.bmp	C:/Dataset/202411_03.00.01/phase-1/hr_train\Q8b7-2H_H21-16985-2-_IMG018x012_3_1_5.bmp
C:/Dataset/202411_03.00.01/phase-1/lr_train\H_88-H_H18-38478-3-_IMG027x024_1_2_9.bmp	C:/Dataset/202411_03.00.01/phase-1/hr_train\H_88-H_H18-38478-3-_IMG027x024_1_2_9.bmp
C:/Dataset/202411_03.00.01/phase-1/lr_train\867-2H_H21-16985-1-_IMG032x004_0_1_1.bmp	C:/Dataset/202411_03.00.01/phase-1/hr_train\867-2H_H21-16985-1-_IMG032x004_0_1_1.bmp
