# Supplementary material for: Feasibility study of single-image super-resolution scanning system based on deep learning for pathological diagnosis of oral epithelial dysplasia
Source: Front Med (Lausanne). 2025 Mar 12;12:1550512. doi: 10.3389/fmed.2025.1550512 (PMC11936936; doi:10.3389/fmed.2025.1550512)
Supplement: Supplementary file 5 [file Data_Sheet_3.zip › Training Phase2 data list/test-paired.csv]

low	high
C:/Dataset/202411_03.00.01/phase-2/lr_train\H21-514974_H21-51497-4-_IMG008x008_1_0_7.bmp	C:/Dataset/202411_03.00.01/phase-2/hr_train\H21-514974_H21-51497-4-_IMG008x008_1_0_7.bmp
C:/Dataset/202411_03.00.01/phase-2/lr_train\H21-514972_H21-51497-2-_IMG028x021_3_2_3.bmp	C:/Dataset/202411_03.00.01/phase-2/hr_train\H21-514972_H21-51497-2-_IMG028x021_3_2_3.bmp
C:/Dataset/202411_03.00.01/phase-2/lr_train\867-2H_H21-16985-1-_IMG032x018_1_0_0.bmp	C:/Dataset/202411_03.00.01/phase-2/hr_train\867-2H_H21-16985-1-_IMG032x018_1_0_0.bmp
C:/Dataset/202411_03.00.01/phase-2/lr_train\H_88-H_H18-38478-3-_IMG014x009_2_3_1.bmp	C:/Dataset/202411_03.00.01/phase-2/hr_train\H_88-H_H18-38478-3-_IMG014x009_2_3_1.bmp
C:/Dataset/202411_03.00.01/phase-2/lr_train\H_88-H_H18-38478-3-_IMG026x024_3_1_2.bmp	C:/Dataset/202411_03.00.01/phase-2/hr_train\H_88-H_H18-38478-3-_IMG026x024_3_1_2.bmp
C:/Dataset/202411_03.00.01/phase-2/lr_train\H_88-H_H18-38478-3-_IMG009x007_0_0_2.bmp	C:/Dataset/202411_03.00.01/phase-2/hr_train\H_88-H_H18-38478-3-_IMG009x007_0_0_2.bmp
C:/Dataset/202411_03.00.01/phase-2/lr_train\H_88-H_H18-38478-3-_IMG029x012_3_3_2.bmp	C:/Dataset/202411_03.00.01/phase-2/hr_train\H_88-H_H18-38478-3-_IMG029x012_3_3_2.bmp
C:/Dataset/202411_03.00.01/phase-2/lr_train\H21-514972_H21-51497-2-_IMG021x030_0_2_5.bmp	C:/Dataset/202411_03.00.01/phase-2/hr_train\H21-514972_H21-51497-2-_IMG021x030_0_2_5.bmp
C:/Dataset/202411_03.00.01/phase-2/lr_train\H_88-H_H18-38478-3-_IMG028x011_1_1_6.bmp	C:/Dataset/202411_03.00.01/phase-2/hr_train\H_88-H_H18-38478-3-_IMG028x011_1_1_6.bmp
C:/Dataset/202411_03.00.01/phase-2/lr_train\H_88-H_H18-38478-3-_IMG007x023_2_1_5.bmp	C:/Dataset/202411_03.00.01/phase-2/hr_train\H_88-H_H18-38478-3-_IMG007x023_2_1_5.bmp
C:/Dataset/202411_03.00.01/phase-2/lr_train\H_88-H_H18-38478-3-_IMG016x010_3_1_10.bmp	C:/Dataset/202411_03.00.01/phase-2/hr_train\H_88-H_H18-38478-3-_IMG016x010_3_1_10.bmp
C:/Dataset/202411_03.00.01/phase-2/lr_train\H21-514974_H21-51497-4-_IMG009x021_3_2_1.bmp	C:/Dataset/202411_03.00.01/phase-2/hr_train\H21-514974_H21-51497-4-_IMG009x021_3_2_1.bmp
C:/Dataset/202411_03.00.01/phase-2/lr_train\867-2H_H21-16985-1-_IMG035x004_3_2_4.bmp	C:/Dataset/202411_03.00.01/phase-2/hr_train\867-2H_H21-16985-1-_IMG035x004_3_2_4.bmp
C:/Dataset/202411_03.00.01/phase-2/lr_train\H_88-H_H18-38478-3-_IMG013x014_3_3_5.bmp	C:/Dataset/202411_03.00.01/phase-2/hr_train\H_88-H_H18-38478-3-_IMG013x014_3_3_5.bmp
C:/Dataset/202411_03.00.01/phase-2/lr_train\H_88-H_H18-38478-3-_IMG013x016_3_0_1.bmp	C:/Dataset/202411_03.00.01/phase-2/hr_train\H_88-H_H18-38478-3-_IMG013x016_3_0_1.bmp
C:/Dataset/202411_03.00.01/phase-2/lr_train\H21-514972_H21-51497-2-_IMG017x014_0_3_8.bmp	C:/Dataset/202411_03.00.01/phase-2/hr_train\H21-514972_H21-51497-2-_IMG017x014_0_3_8.bmp
C:/Dataset/202411_03.00.01/phase-2/lr_train\H_88-H_H18-38478-3-_IMG028x025_1_3_3.bmp	C:/Dataset/202411_03.00.01/phase-2/hr_train\H_88-H_H18-38478-3-_IMG028x025_1_3_3.bmp
C:/Dataset/202411_03.00.01/phase-2/lr_train\867-2H_H21-16985-1-_IMG034x018_3_3_0.bmp	C:/Dataset/202411_03.00.01/phase-2/hr_train\867-2H_H21-16985-1-_IMG034x018_3_3_0.bmp
C:/Dataset/202411_03.00.01/phase-2/lr_train\H21-514972_H21-51497-2-_IMG019x038_1_3_2.bmp	C:/Dataset/202411_03.00.01/phase-2/hr_train\H21-514972_H21-51497-2-_IMG019x038_1_3_2.bmp
C:/Dataset/202411_03.00.01/phase-2/lr_train\H_88-H_H18-38478-3-_IMG027x022_3_3_1.bmp	C:/Dataset/202411_03.00.01/phase-2/hr_train\H_88-H_H18-38478-3-_IMG027x022_3_3_1.bmp
C:/Dataset/202411_03.00.01/phase-2/lr_train\H_88-H_H18-38478-3-_IMG028x015_3_3_3.bmp	C:/Dataset/202411_03.00.01/phase-2/hr_train\H_88-H_H18-38478-3-_IMG028x015_3_3_3.bmp
C:/Dataset/202411_03.00.01/phase-2/lr_train\H21-514974_H21-51497-4-_IMG010x027_1_1_8.bmp	C:/Dataset/202411_03.00.01/phase-2/hr_train\H21-514974_H21-51497-4-_IMG010x027_1_1_8.bmp
C:/Dataset/202411_03.00.01/phase-2/lr_train\867-2H_H21-16985-1-_IMG015x009_0_2_0.bmp	C:/Dataset/202411_03.00.01/phase-2/hr_train\867-2H_H21-16985-1-_IMG015x009_0_2_0.bmp
C:/Dataset/202411_03.00.01/phase-2/lr_train\H_88-H_H18-38478-3-_IMG006x007_1_2_0.bmp	C:/Dataset/202411_03.00.01/phase-2/hr_train\H_88-H_H18-38478-3-_IMG006x007_1_2_0.bmp
C:/Dataset/202411_03.00.01/phase-2/lr_train\H_88-H_H18-38478-3-_IMG011x017_1_1_7.bmp	C:/Dataset/202411_03.00.01/phase-2/hr_train\H_88-H_H18-38478-3-_IMG011x017_1_1_7.bmp
C:/Dataset/202411_03.00.01/phase-2/lr_train\H21-514974_H21-51497-4-_IMG003x022_3_3_0.bmp	C:/Dataset/202411_03.00.01/phase-2/hr_train\H21-514974_H21-51497-4-_IMG003x022_3_3_0.bmp
C:/Dataset/202411_03.00.01/phase-2/lr_train\H21-514972_H21-51497-2-_IMG014x012_1_3_4.bmp	C:/Dataset/202411_03.00.01/phase-2/hr_train\H21-514972_H21-51497-2-_IMG014x012_1_3_4.bmp
C:/Dataset/202411_03.00.01/phase-2/lr_train\H21-514972_H21-51497-2-_IMG024x032_0_1_0.bmp	C:/Dataset/202411_03.00.01/phase-2/hr_train\H21-514972_H21-51497-2-_IMG024x032_0_1_0.bmp
C:/Dataset/202411_03.00.01/phase-2/lr_train\Q8b7-2H_H21-16985-2-_IMG013x019_0_0_10.bmp	C:/Dataset/202411_03.00.01/phase-2/hr_train\Q8b7-2H_H21-16985-2-_IMG013x019_0_0_10.bmp
C:/Dataset/202411_03.00.01/phase-2/lr_train\H_88-H_H18-38478-3-_IMG014x014_3_0_10.bmp	C:/Dataset/202411_03.00.01/phase-2/hr_train\H_88-H_H18-38478-3-_IMG014x014_3_0_10.bmp
C:/Dataset/202411_03.00.01/phase-2/lr_train\H_88-H_H18-38478-3-_IMG024x020_2_2_9.bmp	C:/Dataset/202411_03.00.01/phase-2/hr_train\H_88-H_H18-38478-3-_IMG024x020_2_2_9.bmp
C:/Dataset/202411_03.00.01/phase-2/lr_train\H21-514972_H21-51497-2-_IMG021x037_2_0_13.bmp	C:/Dataset/202411_03.00.01/phase-2/hr_train\H21-514972_H21-51497-2-_IMG021x037_2_0_13.bmp
C:/Dataset/202411_03.00.01/phase-2/lr_train\H21-514972_H21-51497-2-_IMG023x011_1_2_0.bmp	C:/Dataset/202411_03.00.01/phase-2/hr_train\H21-514972_H21-51497-2-_IMG023x011_1_2_0.bmp
C:/Dataset/202411_03.00.01/phase-2/lr_train\867-2H_H21-16985-1-_IMG034x018_2_3_0.bmp	C:/Dataset/202411_03.00.01/phase-2/hr_train\867-2H_H21-16985-1-_IMG034x018_2_3_0.bmp
C:/Dataset/202411_03.00.01/phase-2/lr_train\H_88-H_H18-38478-3-_IMG025x022_0_0_5.bmp	C:/Dataset/202411_03.00.01/phase-2/hr_train\H_88-H_H18-38478-3-_IMG025x022_0_0_5.bmp
C:/Dataset/202411_03.00.01/phase-2/lr_train\Q8b7-2H_H21-16985-2-_IMG008x012_2_2_9.bmp	C:/Dataset/202411_03.00.01/phase-2/hr_train\Q8b7-2H_H21-16985-2-_IMG008x012_2_2_9.bmp
C:/Dataset/202411_03.00.01/phase-2/lr_train\H21-514974_H21-51497-4-_IMG009x010_0_1_9.bmp	C:/Dataset/202411_03.00.01/phase-2/hr_train\H21-514974_H21-51497-4-_IMG009x010_0_1_9.bmp
C:/Dataset/202411_03.00.01/phase-2/lr_train\Q8b7-2H_H21-16985-2-_IMG008x022_3_0_2.bmp	C:/Dataset/202411_03.00.01/phase-2/hr_train\Q8b7-2H_H21-16985-2-_IMG008x022_3_0_2.bmp
C:/Dataset/202411_03.00.01/phase-2/lr_train\H_88-H_H18-38478-3-_IMG008x011_2_3_10.bmp	C:/Dataset/202411_03.00.01/phase-2/hr_train\H_88-H_H18-38478-3-_IMG008x011_2_3_10.bmp
C:/Dataset/202411_03.00.01/phase-2/lr_train\H_88-H_H18-38478-3-_IMG005x009_2_2_1.bmp	C:/Dataset/202411_03.00.01/phase-2/hr_train\H_88-H_H18-38478-3-_IMG005x009_2_2_1.bmp
C:/Dataset/202411_03.00.01/phase-2/lr_train\H21-514972_H21-51497-2-_IMG029x028_3_2_0.bmp	C:/Dataset/202411_03.00.01/phase-2/hr_train\H21-514972_H21-51497-2-_IMG029x028_3_2_0.bmp
C:/Dataset/202411_03.00.01/phase-2/lr_train\H_88-H_H18-38478-3-_IMG021x019_1_3_8.bmp	C:/Dataset/202411_03.00.01/phase-2/hr_train\H_88-H_H18-38478-3-_IMG021x019_1_3_8.bmp
C:/Dataset/202411_03.00.01/phase-2/lr_train\H_88-H_H18-38478-3-_IMG029x024_0_1_11.bmp	C:/Dataset/202411_03.00.01/phase-2/hr_train\H_88-H_H18-38478-3-_IMG029x024_0_1_11.bmp
C:/Dataset/202411_03.00.01/phase-2/lr_train\H_88-H_H18-38478-3-_IMG026x020_3_1_3.bmp	C:/Dataset/202411_03.00.01/phase-2/hr_train\H_88-H_H18-38478-3-_IMG026x020_3_1_3.bmp
C:/Dataset/202411_03.00.01/phase-2/lr_train\H_88-H_H18-38478-3-_IMG027x016_0_3_11.bmp	C:/Dataset/202411_03.00.01/phase-2/hr_train\H_88-H_H18-38478-3-_IMG027x016_0_3_11.bmp
C:/Dataset/202411_03.00.01/phase-2/lr_train\H_88-H_H18-38478-3-_IMG006x008_2_3_10.bmp	C:/Dataset/202411_03.00.01/phase-2/hr_train\H_88-H_H18-38478-3-_IMG006x008_2_3_10.bmp
C:/Dataset/202411_03.00.01/phase-2/lr_train\H21-514972_H21-51497-2-_IMG024x037_2_0_3.bmp	C:/Dataset/202411_03.00.01/phase-2/hr_train\H21-514972_H21-51497-2-_IMG024x037_2_0_3.bmp
C:/Dataset/202411_03.00.01/phase-2/lr_train\H_88-H_H18-38478-3-_IMG025x010_2_2_0.bmp	C:/Dataset/202411_03.00.01/phase-2/hr_train\H_88-H_H18-38478-3-_IMG025x010_2_2_0.bmp
C:/Dataset/202411_03.00.01/phase-2/lr_train\867-2H_H21-16985-1-_IMG031x017_3_1_4.bmp	C:/Dataset/202411_03.00.01/phase-2/hr_train\867-2H_H21-16985-1-_IMG031x017_3_1_4.bmp
C:/Dataset/202411_03.00.01/phase-2/lr_train\867-2H_H21-16985-1-_IMG032x018_3_3_2.bmp	C:/Dataset/202411_03.00.01/phase-2/hr_train\867-2H_H21-16985-1-_IMG032x018_3_3_2.bmp
C:/Dataset/202411_03.00.01/phase-2/lr_train\H_88-H_H18-38478-3-_IMG022x010_1_3_6.bmp	C:/Dataset/202411_03.00.01/phase-2/hr_train\H_88-H_H18-38478-3-_IMG022x010_1_3_6.bmp
C:/Dataset/202411_03.00.01/phase-2/lr_train\H21-514972_H21-51497-2-_IMG009x011_2_2_3.bmp	C:/Dataset/202411_03.00.01/phase-2/hr_train\H21-514972_H21-51497-2-_IMG009x011_2_2_3.bmp
C:/Dataset/202411_03.00.01/phase-2/lr_train\Q8b7-2H_H21-16985-2-_IMG006x024_3_2_3.bmp	C:/Dataset/202411_03.00.01/phase-2/hr_train\Q8b7-2H_H21-16985-2-_IMG006x024_3_2_3.bmp
C:/Dataset/202411_03.00.01/phase-2/lr_train\H21-514972_H21-51497-2-_IMG019x028_1_1_5.bmp	C:/Dataset/202411_03.00.01/phase-2/hr_train\H21-514972_H21-51497-2-_IMG019x028_1_1_5.bmp
C:/Dataset/202411_03.00.01/phase-2/lr_train\867-2H_H21-16985-1-_IMG030x008_3_1_5.bmp	C:/Dataset/202411_03.00.01/phase-2/hr_train\867-2H_H21-16985-1-_IMG030x008_3_1_5.bmp
C:/Dataset/202411_03.00.01/phase-2/lr_train\H_88-H_H18-38478-3-_IMG015x017_0_1_2.bmp	C:/Dataset/202411_03.00.01/phase-2/hr_train\H_88-H_H18-38478-3-_IMG015x017_0_1_2.bmp
C:/Dataset/202411_03.00.01/phase-2/lr_train\867-2H_H21-16985-1-_IMG015x011_0_1_6.bmp	C:/Dataset/202411_03.00.01/phase-2/hr_train\867-2H_H21-16985-1-_IMG015x011_0_1_6.bmp
C:/Dataset/202411_03.00.01/phase-2/lr_train\H21-514974_H21-51497-4-_IMG011x013_1_3_13.bmp	C:/Dataset/202411_03.00.01/phase-2/hr_train\H21-514974_H21-51497-4-_IMG011x013_1_3_13.bmp
C:/Dataset/202411_03.00.01/phase-2/lr_train\H_88-H_H18-38478-3-_IMG013x017_1_2_0.bmp	C:/Dataset/202411_03.00.01/phase-2/hr_train\H_88-H_H18-38478-3-_IMG013x017_1_2_0.bmp
C:/Dataset/202411_03.00.01/phase-2/lr_train\H_88-H_H18-38478-3-_IMG025x009_3_0_0.bmp	C:/Dataset/202411_03.00.01/phase-2/hr_train\H_88-H_H18-38478-3-_IMG025x009_3_0_0.bmp
C:/Dataset/202411_03.00.01/phase-2/lr_train\867-2H_H21-16985-1-_IMG034x008_3_3_0.bmp	C:/Dataset/202411_03.00.01/phase-2/hr_train\867-2H_H21-16985-1-_IMG034x008_3_3_0.bmp
C:/Dataset/202411_03.00.01/phase-2/lr_train\H21-514972_H21-51497-2-_IMG007x014_0_2_5.bmp	C:/Dataset/202411_03.00.01/phase-2/hr_train\H21-514972_H21-51497-2-_IMG007x014_0_2_5.bmp
C:/Dataset/202411_03.00.01/phase-2/lr_train\867-2H_H21-16985-1-_IMG033x013_0_0_4.bmp	C:/Dataset/202411_03.00.01/phase-2/hr_train\867-2H_H21-16985-1-_IMG033x013_0_0_4.bmp
C:/Dataset/202411_03.00.01/phase-2/lr_train\Q8b7-2H_H21-16985-2-_IMG017x006_0_1_13.bmp	C:/Dataset/202411_03.00.01/phase-2/hr_train\Q8b7-2H_H21-16985-2-_IMG017x006_0_1_13.bmp
C:/Dataset/202411_03.00.01/phase-2/lr_train\H21-514972_H21-51497-2-_IMG018x013_2_1_1.bmp	C:/Dataset/202411_03.00.01/phase-2/hr_train\H21-514972_H21-51497-2-_IMG018x013_2_1_1.bmp
C:/Dataset/202411_03.00.01/phase-2/lr_train\H_88-H_H18-38478-3-_IMG002x025_2_3_0.bmp	C:/Dataset/202411_03.00.01/phase-2/hr_train\H_88-H_H18-38478-3-_IMG002x025_2_3_0.bmp
C:/Dataset/202411_03.00.01/phase-2/lr_train\Q8b7-2H_H21-16985-2-_IMG012x023_2_1_12.bmp	C:/Dataset/202411_03.00.01/phase-2/hr_train\Q8b7-2H_H21-16985-2-_IMG012x023_2_1_12.bmp
C:/Dataset/202411_03.00.01/phase-2/lr_train\H21-514972_H21-51497-2-_IMG020x036_3_0_4.bmp	C:/Dataset/202411_03.00.01/phase-2/hr_train\H21-514972_H21-51497-2-_IMG020x036_3_0_4.bmp
C:/Dataset/202411_03.00.01/phase-2/lr_train\H_88-H_H18-38478-3-_IMG028x014_3_0_13.bmp	C:/Dataset/202411_03.00.01/phase-2/hr_train\H_88-H_H18-38478-3-_IMG028x014_3_0_13.bmp
C:/Dataset/202411_03.00.01/phase-2/lr_train\867-2H_H21-16985-1-_IMG007x006_0_2_12.bmp	C:/Dataset/202411_03.00.01/phase-2/hr_train\867-2H_H21-16985-1-_IMG007x006_0_2_12.bmp
C:/Dataset/202411_03.00.01/phase-2/lr_train\H21-514972_H21-51497-2-_IMG019x031_0_0_1.bmp	C:/Dataset/202411_03.00.01/phase-2/hr_train\H21-514972_H21-51497-2-_IMG019x031_0_0_1.bmp
C:/Dataset/202411_03.00.01/phase-2/lr_train\H21-514972_H21-51497-2-_IMG015x010_2_3_6.bmp	C:/Dataset/202411_03.00.01/phase-2/hr_train\H21-514972_H21-51497-2-_IMG015x010_2_3_6.bmp
C:/Dataset/202411_03.00.01/phase-2/lr_train\867-2H_H21-16985-1-_IMG012x011_2_2_0.bmp	C:/Dataset/202411_03.00.01/phase-2/hr_train\867-2H_H21-16985-1-_IMG012x011_2_2_0.bmp
C:/Dataset/202411_03.00.01/phase-2/lr_train\867-2H_H21-16985-1-_IMG027x007_3_3_8.bmp	C:/Dataset/202411_03.00.01/phase-2/hr_train\867-2H_H21-16985-1-_IMG027x007_3_3_8.bmp
C:/Dataset/202411_03.00.01/phase-2/lr_train\H21-514972_H21-51497-2-_IMG012x006_2_2_1.bmp	C:/Dataset/202411_03.00.01/phase-2/hr_train\H21-514972_H21-51497-2-_IMG012x006_2_2_1.bmp
C:/Dataset/202411_03.00.01/phase-2/lr_train\H_88-H_H18-38478-3-_IMG011x015_0_1_9.bmp	C:/Dataset/202411_03.00.01/phase-2/hr_train\H_88-H_H18-38478-3-_IMG011x015_0_1_9.bmp
C:/Dataset/202411_03.00.01/phase-2/lr_train\H_88-H_H18-38478-3-_IMG003x025_3_0_13.bmp	C:/Dataset/202411_03.00.01/phase-2/hr_train\H_88-H_H18-38478-3-_IMG003x025_3_0_13.bmp
C:/Dataset/202411_03.00.01/phase-2/lr_train\H_88-H_H18-38478-3-_IMG023x021_0_0_1.bmp	C:/Dataset/202411_03.00.01/phase-2/hr_train\H_88-H_H18-38478-3-_IMG023x021_0_0_1.bmp
C:/Dataset/202411_03.00.01/phase-2/lr_train\867-2H_H21-16985-1-_IMG006x010_0_2_4.bmp	C:/Dataset/202411_03.00.01/phase-2/hr_train\867-2H_H21-16985-1-_IMG006x010_0_2_4.bmp
C:/Dataset/202411_03.00.01/phase-2/lr_train\H21-514974_H21-51497-4-_IMG007x019_2_2_2.bmp	C:/Dataset/202411_03.00.01/phase-2/hr_train\H21-514974_H21-51497-4-_IMG007x019_2_2_2.bmp
C:/Dataset/202411_03.00.01/phase-2/lr_train\H21-514972_H21-51497-2-_IMG008x013_3_3_6.bmp	C:/Dataset/202411_03.00.01/phase-2/hr_train\H21-514972_H21-51497-2-_IMG008x013_3_3_6.bmp
C:/Dataset/202411_03.00.01/phase-2/lr_train\H21-514972_H21-51497-2-_IMG013x011_0_3_0.bmp	C:/Dataset/202411_03.00.01/phase-2/hr_train\H21-514972_H21-51497-2-_IMG013x011_0_3_0.bmp
C:/Dataset/202411_03.00.01/phase-2/lr_train\H_88-H_H18-38478-3-_IMG025x008_1_1_1.bmp	C:/Dataset/202411_03.00.01/phase-2/hr_train\H_88-H_H18-38478-3-_IMG025x008_1_1_1.bmp
C:/Dataset/202411_03.00.01/phase-2/lr_train\867-2H_H21-16985-1-_IMG007x014_2_3_0.bmp	C:/Dataset/202411_03.00.01/phase-2/hr_train\867-2H_H21-16985-1-_IMG007x014_2_3_0.bmp
C:/Dataset/202411_03.00.01/phase-2/lr_train\Q8b7-2H_H21-16985-2-_IMG006x007_1_3_7.bmp	C:/Dataset/202411_03.00.01/phase-2/hr_train\Q8b7-2H_H21-16985-2-_IMG006x007_1_3_7.bmp
C:/Dataset/202411_03.00.01/phase-2/lr_train\H_88-H_H18-38478-3-_IMG029x020_2_0_4.bmp	C:/Dataset/202411_03.00.01/phase-2/hr_train\H_88-H_H18-38478-3-_IMG029x020_2_0_4.bmp
C:/Dataset/202411_03.00.01/phase-2/lr_train\867-2H_H21-16985-1-_IMG011x014_0_0_4.bmp	C:/Dataset/202411_03.00.01/phase-2/hr_train\867-2H_H21-16985-1-_IMG011x014_0_0_4.bmp
C:/Dataset/202411_03.00.01/phase-2/lr_train\H21-514972_H21-51497-2-_IMG019x038_0_2_3.bmp	C:/Dataset/202411_03.00.01/phase-2/hr_train\H21-514972_H21-51497-2-_IMG019x038_0_2_3.bmp
C:/Dataset/202411_03.00.01/phase-2/lr_train\Q8b7-2H_H21-16985-2-_IMG015x017_0_0_9.bmp	C:/Dataset/202411_03.00.01/phase-2/hr_train\Q8b7-2H_H21-16985-2-_IMG015x017_0_0_9.bmp
C:/Dataset/202411_03.00.01/phase-2/lr_train\867-2H_H21-16985-1-_IMG006x007_0_3_5.bmp	C:/Dataset/202411_03.00.01/phase-2/hr_train\867-2H_H21-16985-1-_IMG006x007_0_3_5.bmp
C:/Dataset/202411_03.00.01/phase-2/lr_train\H_88-H_H18-38478-3-_IMG015x006_3_1_3.bmp	C:/Dataset/202411_03.00.01/phase-2/hr_train\H_88-H_H18-38478-3-_IMG015x006_3_1_3.bmp
C:/Dataset/202411_03.00.01/phase-2/lr_train\Q8b7-2H_H21-16985-2-_IMG004x015_1_2_8.bmp	C:/Dataset/202411_03.00.01/phase-2/hr_train\Q8b7-2H_H21-16985-2-_IMG004x015_1_2_8.bmp
C:/Dataset/202411_03.00.01/phase-2/lr_train\H21-514972_H21-51497-2-_IMG014x007_3_2_0.bmp	C:/Dataset/202411_03.00.01/phase-2/hr_train\H21-514972_H21-51497-2-_IMG014x007_3_2_0.bmp
C:/Dataset/202411_03.00.01/phase-2/lr_train\867-2H_H21-16985-1-_IMG032x006_3_1_4.bmp	C:/Dataset/202411_03.00.01/phase-2/hr_train\867-2H_H21-16985-1-_IMG032x006_3_1_4.bmp
C:/Dataset/202411_03.00.01/phase-2/lr_train\H_88-H_H18-38478-3-_IMG024x014_3_1_5.bmp	C:/Dataset/202411_03.00.01/phase-2/hr_train\H_88-H_H18-38478-3-_IMG024x014_3_1_5.bmp
C:/Dataset/202411_03.00.01/phase-2/lr_train\H_88-H_H18-38478-3-_IMG012x008_0_0_13.bmp	C:/Dataset/202411_03.00.01/phase-2/hr_train\H_88-H_H18-38478-3-_IMG012x008_0_0_13.bmp
C:/Dataset/202411_03.00.01/phase-2/lr_train\867-2H_H21-16985-1-_IMG030x007_1_2_5.bmp	C:/Dataset/202411_03.00.01/phase-2/hr_train\867-2H_H21-16985-1-_IMG030x007_1_2_5.bmp
C:/Dataset/202411_03.00.01/phase-2/lr_train\Q8b7-2H_H21-16985-2-_IMG012x018_2_2_5.bmp	C:/Dataset/202411_03.00.01/phase-2/hr_train\Q8b7-2H_H21-16985-2-_IMG012x018_2_2_5.bmp
C:/Dataset/202411_03.00.01/phase-2/lr_train\Q8b7-2H_H21-16985-2-_IMG012x022_3_0_1.bmp	C:/Dataset/202411_03.00.01/phase-2/hr_train\Q8b7-2H_H21-16985-2-_IMG012x022_3_0_1.bmp
C:/Dataset/202411_03.00.01/phase-2/lr_train\H21-514972_H21-51497-2-_IMG018x011_0_1_6.bmp	C:/Dataset/202411_03.00.01/phase-2/hr_train\H21-514972_H21-51497-2-_IMG018x011_0_1_6.bmp
C:/Dataset/202411_03.00.01/phase-2/lr_train\H_88-H_H18-38478-3-_IMG012x005_0_0_1.bmp	C:/Dataset/202411_03.00.01/phase-2/hr_train\H_88-H_H18-38478-3-_IMG012x005_0_0_1.bmp
C:/Dataset/202411_03.00.01/phase-2/lr_train\867-2H_H21-16985-1-_IMG033x004_2_1_4.bmp	C:/Dataset/202411_03.00.01/phase-2/hr_train\867-2H_H21-16985-1-_IMG033x004_2_1_4.bmp
C:/Dataset/202411_03.00.01/phase-2/lr_train\H21-514972_H21-51497-2-_IMG008x007_0_0_6.bmp	C:/Dataset/202411_03.00.01/phase-2/hr_train\H21-514972_H21-51497-2-_IMG008x007_0_0_6.bmp
C:/Dataset/202411_03.00.01/phase-2/lr_train\H_88-H_H18-38478-3-_IMG025x023_2_3_5.bmp	C:/Dataset/202411_03.00.01/phase-2/hr_train\H_88-H_H18-38478-3-_IMG025x023_2_3_5.bmp
C:/Dataset/202411_03.00.01/phase-2/lr_train\H_88-H_H18-38478-3-_IMG024x027_0_0_2.bmp	C:/Dataset/202411_03.00.01/phase-2/hr_train\H_88-H_H18-38478-3-_IMG024x027_0_0_2.bmp
C:/Dataset/202411_03.00.01/phase-2/lr_train\H_88-H_H18-38478-3-_IMG015x013_1_1_2.bmp	C:/Dataset/202411_03.00.01/phase-2/hr_train\H_88-H_H18-38478-3-_IMG015x013_1_1_2.bmp
C:/Dataset/202411_03.00.01/phase-2/lr_train\H_88-H_H18-38478-3-_IMG027x009_3_1_8.bmp	C:/Dataset/202411_03.00.01/phase-2/hr_train\H_88-H_H18-38478-3-_IMG027x009_3_1_8.bmp
C:/Dataset/202411_03.00.01/phase-2/lr_train\H21-514974_H21-51497-4-_IMG026x028_0_1_2.bmp	C:/Dataset/202411_03.00.01/phase-2/hr_train\H21-514974_H21-51497-4-_IMG026x028_0_1_2.bmp
C:/Dataset/202411_03.00.01/phase-2/lr_train\H_88-H_H18-38478-3-_IMG029x012_3_1_11.bmp	C:/Dataset/202411_03.00.01/phase-2/hr_train\H_88-H_H18-38478-3-_IMG029x012_3_1_11.bmp
C:/Dataset/202411_03.00.01/phase-2/lr_train\H21-514972_H21-51497-2-_IMG024x017_3_1_7.bmp	C:/Dataset/202411_03.00.01/phase-2/hr_train\H21-514972_H21-51497-2-_IMG024x017_3_1_7.bmp
C:/Dataset/202411_03.00.01/phase-2/lr_train\Q8b7-2H_H21-16985-2-_IMG006x018_3_1_5.bmp	C:/Dataset/202411_03.00.01/phase-2/hr_train\Q8b7-2H_H21-16985-2-_IMG006x018_3_1_5.bmp
C:/Dataset/202411_03.00.01/phase-2/lr_train\867-2H_H21-16985-1-_IMG018x009_0_1_0.bmp	C:/Dataset/202411_03.00.01/phase-2/hr_train\867-2H_H21-16985-1-_IMG018x009_0_1_0.bmp
C:/Dataset/202411_03.00.01/phase-2/lr_train\867-2H_H21-16985-1-_IMG034x007_3_3_5.bmp	C:/Dataset/202411_03.00.01/phase-2/hr_train\867-2H_H21-16985-1-_IMG034x007_3_3_5.bmp
C:/Dataset/202411_03.00.01/phase-2/lr_train\H21-514974_H21-51497-4-_IMG029x024_0_0_1.bmp	C:/Dataset/202411_03.00.01/phase-2/hr_train\H21-514974_H21-51497-4-_IMG029x024_0_0_1.bmp
C:/Dataset/202411_03.00.01/phase-2/lr_train\H_88-H_H18-38478-3-_IMG006x009_3_2_5.bmp	C:/Dataset/202411_03.00.01/phase-2/hr_train\H_88-H_H18-38478-3-_IMG006x009_3_2_5.bmp
C:/Dataset/202411_03.00.01/phase-2/lr_train\Q8b7-2H_H21-16985-2-_IMG016x015_0_3_10.bmp	C:/Dataset/202411_03.00.01/phase-2/hr_train\Q8b7-2H_H21-16985-2-_IMG016x015_0_3_10.bmp
C:/Dataset/202411_03.00.01/phase-2/lr_train\Q8b7-2H_H21-16985-2-_IMG009x005_0_0_4.bmp	C:/Dataset/202411_03.00.01/phase-2/hr_train\Q8b7-2H_H21-16985-2-_IMG009x005_0_0_4.bmp
C:/Dataset/202411_03.00.01/phase-2/lr_train\H21-514972_H21-51497-2-_IMG018x009_1_2_3.bmp	C:/Dataset/202411_03.00.01/phase-2/hr_train\H21-514972_H21-51497-2-_IMG018x009_1_2_3.bmp
C:/Dataset/202411_03.00.01/phase-2/lr_train\H_88-H_H18-38478-3-_IMG005x020_3_0_14.bmp	C:/Dataset/202411_03.00.01/phase-2/hr_train\H_88-H_H18-38478-3-_IMG005x020_3_0_14.bmp
C:/Dataset/202411_03.00.01/phase-2/lr_train\H21-514972_H21-51497-2-_IMG016x013_1_0_5.bmp	C:/Dataset/202411_03.00.01/phase-2/hr_train\H21-514972_H21-51497-2-_IMG016x013_1_0_5.bmp
C:/Dataset/202411_03.00.01/phase-2/lr_train\H21-514974_H21-51497-4-_IMG029x024_0_2_4.bmp	C:/Dataset/202411_03.00.01/phase-2/hr_train\H21-514974_H21-51497-4-_IMG029x024_0_2_4.bmp
C:/Dataset/202411_03.00.01/phase-2/lr_train\Q8b7-2H_H21-16985-2-_IMG011x014_1_2_5.bmp	C:/Dataset/202411_03.00.01/phase-2/hr_train\Q8b7-2H_H21-16985-2-_IMG011x014_1_2_5.bmp
C:/Dataset/202411_03.00.01/phase-2/lr_train\867-2H_H21-16985-1-_IMG013x007_1_2_1.bmp	C:/Dataset/202411_03.00.01/phase-2/hr_train\867-2H_H21-16985-1-_IMG013x007_1_2_1.bmp
C:/Dataset/202411_03.00.01/phase-2/lr_train\H21-514972_H21-51497-2-_IMG013x011_0_0_0.bmp	C:/Dataset/202411_03.00.01/phase-2/hr_train\H21-514972_H21-51497-2-_IMG013x011_0_0_0.bmp
C:/Dataset/202411_03.00.01/phase-2/lr_train\H_88-H_H18-38478-3-_IMG024x021_1_1_4.bmp	C:/Dataset/202411_03.00.01/phase-2/hr_train\H_88-H_H18-38478-3-_IMG024x021_1_1_4.bmp
C:/Dataset/202411_03.00.01/phase-2/lr_train\Q8b7-2H_H21-16985-2-_IMG013x014_0_2_1.bmp	C:/Dataset/202411_03.00.01/phase-2/hr_train\Q8b7-2H_H21-16985-2-_IMG013x014_0_2_1.bmp
C:/Dataset/202411_03.00.01/phase-2/lr_train\H21-514972_H21-51497-2-_IMG019x025_3_3_1.bmp	C:/Dataset/202411_03.00.01/phase-2/hr_train\H21-514972_H21-51497-2-_IMG019x025_3_3_1.bmp
C:/Dataset/202411_03.00.01/phase-2/lr_train\867-2H_H21-16985-1-_IMG026x008_2_3_2.bmp	C:/Dataset/202411_03.00.01/phase-2/hr_train\867-2H_H21-16985-1-_IMG026x008_2_3_2.bmp
C:/Dataset/202411_03.00.01/phase-2/lr_train\H21-514972_H21-51497-2-_IMG025x037_0_0_3.bmp	C:/Dataset/202411_03.00.01/phase-2/hr_train\H21-514972_H21-51497-2-_IMG025x037_0_0_3.bmp
C:/Dataset/202411_03.00.01/phase-2/lr_train\H21-514972_H21-51497-2-_IMG022x012_1_0_5.bmp	C:/Dataset/202411_03.00.01/phase-2/hr_train\H21-514972_H21-51497-2-_IMG022x012_1_0_5.bmp
C:/Dataset/202411_03.00.01/phase-2/lr_train\H_88-H_H18-38478-3-_IMG024x016_1_0_11.bmp	C:/Dataset/202411_03.00.01/phase-2/hr_train\H_88-H_H18-38478-3-_IMG024x016_1_0_11.bmp
C:/Dataset/202411_03.00.01/phase-2/lr_train\H_88-H_H18-38478-3-_IMG014x009_1_2_6.bmp	C:/Dataset/202411_03.00.01/phase-2/hr_train\H_88-H_H18-38478-3-_IMG014x009_1_2_6.bmp
C:/Dataset/202411_03.00.01/phase-2/lr_train\H_88-H_H18-38478-3-_IMG026x025_1_2_11.bmp	C:/Dataset/202411_03.00.01/phase-2/hr_train\H_88-H_H18-38478-3-_IMG026x025_1_2_11.bmp
C:/Dataset/202411_03.00.01/phase-2/lr_train\867-2H_H21-16985-1-_IMG030x007_3_3_12.bmp	C:/Dataset/202411_03.00.01/phase-2/hr_train\867-2H_H21-16985-1-_IMG030x007_3_3_12.bmp
C:/Dataset/202411_03.00.01/phase-2/lr_train\867-2H_H21-16985-1-_IMG033x017_3_1_1.bmp	C:/Dataset/202411_03.00.01/phase-2/hr_train\867-2H_H21-16985-1-_IMG033x017_3_1_1.bmp
C:/Dataset/202411_03.00.01/phase-2/lr_train\867-2H_H21-16985-1-_IMG008x008_2_3_6.bmp	C:/Dataset/202411_03.00.01/phase-2/hr_train\867-2H_H21-16985-1-_IMG008x008_2_3_6.bmp
C:/Dataset/202411_03.00.01/phase-2/lr_train\867-2H_H21-16985-1-_IMG028x010_0_1_10.bmp	C:/Dataset/202411_03.00.01/phase-2/hr_train\867-2H_H21-16985-1-_IMG028x010_0_1_10.bmp
C:/Dataset/202411_03.00.01/phase-2/lr_train\H_88-H_H18-38478-3-_IMG025x014_3_3_0.bmp	C:/Dataset/202411_03.00.01/phase-2/hr_train\H_88-H_H18-38478-3-_IMG025x014_3_3_0.bmp
C:/Dataset/202411_03.00.01/phase-2/lr_train\Q8b7-2H_H21-16985-2-_IMG007x009_0_3_8.bmp	C:/Dataset/202411_03.00.01/phase-2/hr_train\Q8b7-2H_H21-16985-2-_IMG007x009_0_3_8.bmp
C:/Dataset/202411_03.00.01/phase-2/lr_train\H21-514974_H21-51497-4-_IMG003x021_1_1_4.bmp	C:/Dataset/202411_03.00.01/phase-2/hr_train\H21-514974_H21-51497-4-_IMG003x021_1_1_4.bmp
C:/Dataset/202411_03.00.01/phase-2/lr_train\Q8b7-2H_H21-16985-2-_IMG006x016_1_2_8.bmp	C:/Dataset/202411_03.00.01/phase-2/hr_train\Q8b7-2H_H21-16985-2-_IMG006x016_1_2_8.bmp
C:/Dataset/202411_03.00.01/phase-2/lr_train\H21-514972_H21-51497-2-_IMG020x025_3_3_7.bmp	C:/Dataset/202411_03.00.01/phase-2/hr_train\H21-514972_H21-51497-2-_IMG020x025_3_3_7.bmp
C:/Dataset/202411_03.00.01/phase-2/lr_train\H_88-H_H18-38478-3-_IMG022x016_0_1_9.bmp	C:/Dataset/202411_03.00.01/phase-2/hr_train\H_88-H_H18-38478-3-_IMG022x016_0_1_9.bmp
C:/Dataset/202411_03.00.01/phase-2/lr_train\H21-514972_H21-51497-2-_IMG021x030_2_3_1.bmp	C:/Dataset/202411_03.00.01/phase-2/hr_train\H21-514972_H21-51497-2-_IMG021x030_2_3_1.bmp
C:/Dataset/202411_03.00.01/phase-2/lr_train\867-2H_H21-16985-1-_IMG014x009_3_3_8.bmp	C:/Dataset/202411_03.00.01/phase-2/hr_train\867-2H_H21-16985-1-_IMG014x009_3_3_8.bmp
C:/Dataset/202411_03.00.01/phase-2/lr_train\H_88-H_H18-38478-3-_IMG024x011_2_0_9.bmp	C:/Dataset/202411_03.00.01/phase-2/hr_train\H_88-H_H18-38478-3-_IMG024x011_2_0_9.bmp
C:/Dataset/202411_03.00.01/phase-2/lr_train\H_88-H_H18-38478-3-_IMG013x006_0_0_4.bmp	C:/Dataset/202411_03.00.01/phase-2/hr_train\H_88-H_H18-38478-3-_IMG013x006_0_0_4.bmp
C:/Dataset/202411_03.00.01/phase-2/lr_train\H21-514974_H21-51497-4-_IMG005x009_1_3_3.bmp	C:/Dataset/202411_03.00.01/phase-2/hr_train\H21-514974_H21-51497-4-_IMG005x009_1_3_3.bmp
C:/Dataset/202411_03.00.01/phase-2/lr_train\H21-514972_H21-51497-2-_IMG005x012_1_0_5.bmp	C:/Dataset/202411_03.00.01/phase-2/hr_train\H21-514972_H21-51497-2-_IMG005x012_1_0_5.bmp
C:/Dataset/202411_03.00.01/phase-2/lr_train\Q8b7-2H_H21-16985-2-_IMG009x011_2_0_2.bmp	C:/Dataset/202411_03.00.01/phase-2/hr_train\Q8b7-2H_H21-16985-2-_IMG009x011_2_0_2.bmp
C:/Dataset/202411_03.00.01/phase-2/lr_train\H21-514974_H21-51497-4-_IMG006x008_3_0_1.bmp	C:/Dataset/202411_03.00.01/phase-2/hr_train\H21-514974_H21-51497-4-_IMG006x008_3_0_1.bmp
C:/Dataset/202411_03.00.01/phase-2/lr_train\Q8b7-2H_H21-16985-2-_IMG014x006_2_2_11.bmp	C:/Dataset/202411_03.00.01/phase-2/hr_train\Q8b7-2H_H21-16985-2-_IMG014x006_2_2_11.bmp
C:/Dataset/202411_03.00.01/phase-2/lr_train\H21-514974_H21-51497-4-_IMG011x019_2_3_0.bmp	C:/Dataset/202411_03.00.01/phase-2/hr_train\H21-514974_H21-51497-4-_IMG011x019_2_3_0.bmp
C:/Dataset/202411_03.00.01/phase-2/lr_train\867-2H_H21-16985-1-_IMG026x006_3_3_7.bmp	C:/Dataset/202411_03.00.01/phase-2/hr_train\867-2H_H21-16985-1-_IMG026x006_3_3_7.bmp
C:/Dataset/202411_03.00.01/phase-2/lr_train\H_88-H_H18-38478-3-_IMG009x023_3_2_11.bmp	C:/Dataset/202411_03.00.01/phase-2/hr_train\H_88-H_H18-38478-3-_IMG009x023_3_2_11.bmp
C:/Dataset/202411_03.00.01/phase-2/lr_train\H_88-H_H18-38478-3-_IMG025x023_2_2_7.bmp	C:/Dataset/202411_03.00.01/phase-2/hr_train\H_88-H_H18-38478-3-_IMG025x023_2_2_7.bmp
C:/Dataset/202411_03.00.01/phase-2/lr_train\H_88-H_H18-38478-3-_IMG024x008_2_3_3.bmp	C:/Dataset/202411_03.00.01/phase-2/hr_train\H_88-H_H18-38478-3-_IMG024x008_2_3_3.bmp
C:/Dataset/202411_03.00.01/phase-2/lr_train\H_88-H_H18-38478-3-_IMG005x018_0_0_13.bmp	C:/Dataset/202411_03.00.01/phase-2/hr_train\H_88-H_H18-38478-3-_IMG005x018_0_0_13.bmp
C:/Dataset/202411_03.00.01/phase-2/lr_train\Q8b7-2H_H21-16985-2-_IMG010x018_1_2_1.bmp	C:/Dataset/202411_03.00.01/phase-2/hr_train\Q8b7-2H_H21-16985-2-_IMG010x018_1_2_1.bmp
C:/Dataset/202411_03.00.01/phase-2/lr_train\H21-514972_H21-51497-2-_IMG012x011_1_2_8.bmp	C:/Dataset/202411_03.00.01/phase-2/hr_train\H21-514972_H21-51497-2-_IMG012x011_1_2_8.bmp
C:/Dataset/202411_03.00.01/phase-2/lr_train\867-2H_H21-16985-1-_IMG031x013_1_1_6.bmp	C:/Dataset/202411_03.00.01/phase-2/hr_train\867-2H_H21-16985-1-_IMG031x013_1_1_6.bmp
C:/Dataset/202411_03.00.01/phase-2/lr_train\Q8b7-2H_H21-16985-2-_IMG006x016_2_1_1.bmp	C:/Dataset/202411_03.00.01/phase-2/hr_train\Q8b7-2H_H21-16985-2-_IMG006x016_2_1_1.bmp
C:/Dataset/202411_03.00.01/phase-2/lr_train\H_88-H_H18-38478-3-_IMG008x006_3_3_13.bmp	C:/Dataset/202411_03.00.01/phase-2/hr_train\H_88-H_H18-38478-3-_IMG008x006_3_3_13.bmp
C:/Dataset/202411_03.00.01/phase-2/lr_train\H21-514972_H21-51497-2-_IMG016x026_2_3_0.bmp	C:/Dataset/202411_03.00.01/phase-2/hr_train\H21-514972_H21-51497-2-_IMG016x026_2_3_0.bmp
C:/Dataset/202411_03.00.01/phase-2/lr_train\H_88-H_H18-38478-3-_IMG027x007_1_3_0.bmp	C:/Dataset/202411_03.00.01/phase-2/hr_train\H_88-H_H18-38478-3-_IMG027x007_1_3_0.bmp
C:/Dataset/202411_03.00.01/phase-2/lr_train\867-2H_H21-16985-1-_IMG031x005_1_3_8.bmp	C:/Dataset/202411_03.00.01/phase-2/hr_train\867-2H_H21-16985-1-_IMG031x005_1_3_8.bmp
C:/Dataset/202411_03.00.01/phase-2/lr_train\H_88-H_H18-38478-3-_IMG010x008_2_0_8.bmp	C:/Dataset/202411_03.00.01/phase-2/hr_train\H_88-H_H18-38478-3-_IMG010x008_2_0_8.bmp
C:/Dataset/202411_03.00.01/phase-2/lr_train\H21-514972_H21-51497-2-_IMG021x027_0_2_0.bmp	C:/Dataset/202411_03.00.01/phase-2/hr_train\H21-514972_H21-51497-2-_IMG021x027_0_2_0.bmp
C:/Dataset/202411_03.00.01/phase-2/lr_train\Q8b7-2H_H21-16985-2-_IMG004x004_1_3_2.bmp	C:/Dataset/202411_03.00.01/phase-2/hr_train\Q8b7-2H_H21-16985-2-_IMG004x004_1_3_2.bmp
C:/Dataset/202411_03.00.01/phase-2/lr_train\Q8b7-2H_H21-16985-2-_IMG006x017_0_2_5.bmp	C:/Dataset/202411_03.00.01/phase-2/hr_train\Q8b7-2H_H21-16985-2-_IMG006x017_0_2_5.bmp
C:/Dataset/202411_03.00.01/phase-2/lr_train\Q8b7-2H_H21-16985-2-_IMG010x024_0_1_0.bmp	C:/Dataset/202411_03.00.01/phase-2/hr_train\Q8b7-2H_H21-16985-2-_IMG010x024_0_1_0.bmp
C:/Dataset/202411_03.00.01/phase-2/lr_train\H_88-H_H18-38478-3-_IMG028x011_3_2_8.bmp	C:/Dataset/202411_03.00.01/phase-2/hr_train\H_88-H_H18-38478-3-_IMG028x011_3_2_8.bmp
C:/Dataset/202411_03.00.01/phase-2/lr_train\H_88-H_H18-38478-3-_IMG014x014_3_2_9.bmp	C:/Dataset/202411_03.00.01/phase-2/hr_train\H_88-H_H18-38478-3-_IMG014x014_3_2_9.bmp
C:/Dataset/202411_03.00.01/phase-2/lr_train\H21-514974_H21-51497-4-_IMG010x015_1_0_5.bmp	C:/Dataset/202411_03.00.01/phase-2/hr_train\H21-514974_H21-51497-4-_IMG010x015_1_0_5.bmp
C:/Dataset/202411_03.00.01/phase-2/lr_train\H21-514972_H21-51497-2-_IMG011x006_0_2_7.bmp	C:/Dataset/202411_03.00.01/phase-2/hr_train\H21-514972_H21-51497-2-_IMG011x006_0_2_7.bmp
C:/Dataset/202411_03.00.01/phase-2/lr_train\H_88-H_H18-38478-3-_IMG024x017_2_0_2.bmp	C:/Dataset/202411_03.00.01/phase-2/hr_train\H_88-H_H18-38478-3-_IMG024x017_2_0_2.bmp
C:/Dataset/202411_03.00.01/phase-2/lr_train\H_88-H_H18-38478-3-_IMG012x008_3_3_2.bmp	C:/Dataset/202411_03.00.01/phase-2/hr_train\H_88-H_H18-38478-3-_IMG012x008_3_3_2.bmp
C:/Dataset/202411_03.00.01/phase-2/lr_train\H_88-H_H18-38478-3-_IMG027x016_2_3_12.bmp	C:/Dataset/202411_03.00.01/phase-2/hr_train\H_88-H_H18-38478-3-_IMG027x016_2_3_12.bmp
C:/Dataset/202411_03.00.01/phase-2/lr_train\H_88-H_H18-38478-3-_IMG016x013_3_0_8.bmp	C:/Dataset/202411_03.00.01/phase-2/hr_train\H_88-H_H18-38478-3-_IMG016x013_3_0_8.bmp
C:/Dataset/202411_03.00.01/phase-2/lr_train\867-2H_H21-16985-1-_IMG032x009_2_1_6.bmp	C:/Dataset/202411_03.00.01/phase-2/hr_train\867-2H_H21-16985-1-_IMG032x009_2_1_6.bmp
C:/Dataset/202411_03.00.01/phase-2/lr_train\867-2H_H21-16985-1-_IMG005x011_0_2_0.bmp	C:/Dataset/202411_03.00.01/phase-2/hr_train\867-2H_H21-16985-1-_IMG005x011_0_2_0.bmp
C:/Dataset/202411_03.00.01/phase-2/lr_train\H21-514974_H21-51497-4-_IMG003x022_1_1_0.bmp	C:/Dataset/202411_03.00.01/phase-2/hr_train\H21-514974_H21-51497-4-_IMG003x022_1_1_0.bmp
C:/Dataset/202411_03.00.01/phase-2/lr_train\867-2H_H21-16985-1-_IMG013x016_3_0_10.bmp	C:/Dataset/202411_03.00.01/phase-2/hr_train\867-2H_H21-16985-1-_IMG013x016_3_0_10.bmp
C:/Dataset/202411_03.00.01/phase-2/lr_train\H21-514972_H21-51497-2-_IMG018x030_1_1_3.bmp	C:/Dataset/202411_03.00.01/phase-2/hr_train\H21-514972_H21-51497-2-_IMG018x030_1_1_3.bmp
C:/Dataset/202411_03.00.01/phase-2/lr_train\H_88-H_H18-38478-3-_IMG022x011_3_3_1.bmp	C:/Dataset/202411_03.00.01/phase-2/hr_train\H_88-H_H18-38478-3-_IMG022x011_3_3_1.bmp
C:/Dataset/202411_03.00.01/phase-2/lr_train\H21-514972_H21-51497-2-_IMG016x013_0_3_5.bmp	C:/Dataset/202411_03.00.01/phase-2/hr_train\H21-514972_H21-51497-2-_IMG016x013_0_3_5.bmp
C:/Dataset/202411_03.00.01/phase-2/lr_train\H_88-H_H18-38478-3-_IMG012x014_1_0_7.bmp	C:/Dataset/202411_03.00.01/phase-2/hr_train\H_88-H_H18-38478-3-_IMG012x014_1_0_7.bmp
C:/Dataset/202411_03.00.01/phase-2/lr_train\H_88-H_H18-38478-3-_IMG012x014_3_0_7.bmp	C:/Dataset/202411_03.00.01/phase-2/hr_train\H_88-H_H18-38478-3-_IMG012x014_3_0_7.bmp
C:/Dataset/202411_03.00.01/phase-2/lr_train\H_88-H_H18-38478-3-_IMG027x015_0_0_10.bmp	C:/Dataset/202411_03.00.01/phase-2/hr_train\H_88-H_H18-38478-3-_IMG027x015_0_0_10.bmp
C:/Dataset/202411_03.00.01/phase-2/lr_train\H_88-H_H18-38478-3-_IMG012x009_2_1_7.bmp	C:/Dataset/202411_03.00.01/phase-2/hr_train\H_88-H_H18-38478-3-_IMG012x009_2_1_7.bmp
C:/Dataset/202411_03.00.01/phase-2/lr_train\H_88-H_H18-38478-3-_IMG024x012_2_0_10.bmp	C:/Dataset/202411_03.00.01/phase-2/hr_train\H_88-H_H18-38478-3-_IMG024x012_2_0_10.bmp
C:/Dataset/202411_03.00.01/phase-2/lr_train\867-2H_H21-16985-1-_IMG032x012_2_2_9.bmp	C:/Dataset/202411_03.00.01/phase-2/hr_train\867-2H_H21-16985-1-_IMG032x012_2_2_9.bmp
C:/Dataset/202411_03.00.01/phase-2/lr_train\H21-514972_H21-51497-2-_IMG022x038_1_3_2.bmp	C:/Dataset/202411_03.00.01/phase-2/hr_train\H21-514972_H21-51497-2-_IMG022x038_1_3_2.bmp
C:/Dataset/202411_03.00.01/phase-2/lr_train\H21-514972_H21-51497-2-_IMG015x014_0_2_7.bmp	C:/Dataset/202411_03.00.01/phase-2/hr_train\H21-514972_H21-51497-2-_IMG015x014_0_2_7.bmp
C:/Dataset/202411_03.00.01/phase-2/lr_train\867-2H_H21-16985-1-_IMG031x007_2_3_8.bmp	C:/Dataset/202411_03.00.01/phase-2/hr_train\867-2H_H21-16985-1-_IMG031x007_2_3_8.bmp
C:/Dataset/202411_03.00.01/phase-2/lr_train\H21-514972_H21-51497-2-_IMG023x038_2_2_2.bmp	C:/Dataset/202411_03.00.01/phase-2/hr_train\H21-514972_H21-51497-2-_IMG023x038_2_2_2.bmp
C:/Dataset/202411_03.00.01/phase-2/lr_train\H21-514974_H21-51497-4-_IMG020x030_2_2_3.bmp	C:/Dataset/202411_03.00.01/phase-2/hr_train\H21-514974_H21-51497-4-_IMG020x030_2_2_3.bmp
C:/Dataset/202411_03.00.01/phase-2/lr_train\Q8b7-2H_H21-16985-2-_IMG007x009_2_2_1.bmp	C:/Dataset/202411_03.00.01/phase-2/hr_train\Q8b7-2H_H21-16985-2-_IMG007x009_2_2_1.bmp
C:/Dataset/202411_03.00.01/phase-2/lr_train\H21-514972_H21-51497-2-_IMG017x025_2_0_4.bmp	C:/Dataset/202411_03.00.01/phase-2/hr_train\H21-514972_H21-51497-2-_IMG017x025_2_0_4.bmp
C:/Dataset/202411_03.00.01/phase-2/lr_train\H_88-H_H18-38478-3-_IMG009x005_2_2_13.bmp	C:/Dataset/202411_03.00.01/phase-2/hr_train\H_88-H_H18-38478-3-_IMG009x005_2_2_13.bmp
C:/Dataset/202411_03.00.01/phase-2/lr_train\Q8b7-2H_H21-16985-2-_IMG017x019_3_1_1.bmp	C:/Dataset/202411_03.00.01/phase-2/hr_train\Q8b7-2H_H21-16985-2-_IMG017x019_3_1_1.bmp
C:/Dataset/202411_03.00.01/phase-2/lr_train\H_88-H_H18-38478-3-_IMG011x023_0_0_9.bmp	C:/Dataset/202411_03.00.01/phase-2/hr_train\H_88-H_H18-38478-3-_IMG011x023_0_0_9.bmp
C:/Dataset/202411_03.00.01/phase-2/lr_train\Q8b7-2H_H21-16985-2-_IMG018x014_0_1_9.bmp	C:/Dataset/202411_03.00.01/phase-2/hr_train\Q8b7-2H_H21-16985-2-_IMG018x014_0_1_9.bmp
C:/Dataset/202411_03.00.01/phase-2/lr_train\Q8b7-2H_H21-16985-2-_IMG006x011_3_2_2.bmp	C:/Dataset/202411_03.00.01/phase-2/hr_train\Q8b7-2H_H21-16985-2-_IMG006x011_3_2_2.bmp
C:/Dataset/202411_03.00.01/phase-2/lr_train\H21-514974_H21-51497-4-_IMG030x024_2_3_0.bmp	C:/Dataset/202411_03.00.01/phase-2/hr_train\H21-514974_H21-51497-4-_IMG030x024_2_3_0.bmp
C:/Dataset/202411_03.00.01/phase-2/lr_train\867-2H_H21-16985-1-_IMG013x008_0_3_6.bmp	C:/Dataset/202411_03.00.01/phase-2/hr_train\867-2H_H21-16985-1-_IMG013x008_0_3_6.bmp
C:/Dataset/202411_03.00.01/phase-2/lr_train\867-2H_H21-16985-1-_IMG011x011_3_3_1.bmp	C:/Dataset/202411_03.00.01/phase-2/hr_train\867-2H_H21-16985-1-_IMG011x011_3_3_1.bmp
C:/Dataset/202411_03.00.01/phase-2/lr_train\H21-514972_H21-51497-2-_IMG028x037_0_1_1.bmp	C:/Dataset/202411_03.00.01/phase-2/hr_train\H21-514972_H21-51497-2-_IMG028x037_0_1_1.bmp
C:/Dataset/202411_03.00.01/phase-2/lr_train\H21-514972_H21-51497-2-_IMG022x025_3_3_2.bmp	C:/Dataset/202411_03.00.01/phase-2/hr_train\H21-514972_H21-51497-2-_IMG022x025_3_3_2.bmp
C:/Dataset/202411_03.00.01/phase-2/lr_train\867-2H_H21-16985-1-_IMG034x008_3_1_3.bmp	C:/Dataset/202411_03.00.01/phase-2/hr_train\867-2H_H21-16985-1-_IMG034x008_3_1_3.bmp
C:/Dataset/202411_03.00.01/phase-2/lr_train\H21-514974_H21-51497-4-_IMG027x022_2_3_0.bmp	C:/Dataset/202411_03.00.01/phase-2/hr_train\H21-514974_H21-51497-4-_IMG027x022_2_3_0.bmp
C:/Dataset/202411_03.00.01/phase-2/lr_train\H21-514972_H21-51497-2-_IMG013x005_0_0_5.bmp	C:/Dataset/202411_03.00.01/phase-2/hr_train\H21-514972_H21-51497-2-_IMG013x005_0_0_5.bmp
C:/Dataset/202411_03.00.01/phase-2/lr_train\H_88-H_H18-38478-3-_IMG007x009_1_2_6.bmp	C:/Dataset/202411_03.00.01/phase-2/hr_train\H_88-H_H18-38478-3-_IMG007x009_1_2_6.bmp
C:/Dataset/202411_03.00.01/phase-2/lr_train\867-2H_H21-16985-1-_IMG027x009_1_0_7.bmp	C:/Dataset/202411_03.00.01/phase-2/hr_train\867-2H_H21-16985-1-_IMG027x009_1_0_7.bmp
C:/Dataset/202411_03.00.01/phase-2/lr_train\Q8b7-2H_H21-16985-2-_IMG006x015_2_0_1.bmp	C:/Dataset/202411_03.00.01/phase-2/hr_train\Q8b7-2H_H21-16985-2-_IMG006x015_2_0_1.bmp
C:/Dataset/202411_03.00.01/phase-2/lr_train\H_88-H_H18-38478-3-_IMG004x021_2_2_11.bmp	C:/Dataset/202411_03.00.01/phase-2/hr_train\H_88-H_H18-38478-3-_IMG004x021_2_2_11.bmp
C:/Dataset/202411_03.00.01/phase-2/lr_train\H_88-H_H18-38478-3-_IMG005x008_1_2_6.bmp	C:/Dataset/202411_03.00.01/phase-2/hr_train\H_88-H_H18-38478-3-_IMG005x008_1_2_6.bmp
C:/Dataset/202411_03.00.01/phase-2/lr_train\H_88-H_H18-38478-3-_IMG023x011_3_3_5.bmp	C:/Dataset/202411_03.00.01/phase-2/hr_train\H_88-H_H18-38478-3-_IMG023x011_3_3_5.bmp
C:/Dataset/202411_03.00.01/phase-2/lr_train\H_88-H_H18-38478-3-_IMG024x022_2_1_3.bmp	C:/Dataset/202411_03.00.01/phase-2/hr_train\H_88-H_H18-38478-3-_IMG024x022_2_1_3.bmp
C:/Dataset/202411_03.00.01/phase-2/lr_train\Q8b7-2H_H21-16985-2-_IMG004x008_0_2_1.bmp	C:/Dataset/202411_03.00.01/phase-2/hr_train\Q8b7-2H_H21-16985-2-_IMG004x008_0_2_1.bmp
C:/Dataset/202411_03.00.01/phase-2/lr_train\H_88-H_H18-38478-3-_IMG026x025_3_0_10.bmp	C:/Dataset/202411_03.00.01/phase-2/hr_train\H_88-H_H18-38478-3-_IMG026x025_3_0_10.bmp
C:/Dataset/202411_03.00.01/phase-2/lr_train\Q8b7-2H_H21-16985-2-_IMG017x011_3_1_4.bmp	C:/Dataset/202411_03.00.01/phase-2/hr_train\Q8b7-2H_H21-16985-2-_IMG017x011_3_1_4.bmp
C:/Dataset/202411_03.00.01/phase-2/lr_train\Q8b7-2H_H21-16985-2-_IMG005x005_3_3_7.bmp	C:/Dataset/202411_03.00.01/phase-2/hr_train\Q8b7-2H_H21-16985-2-_IMG005x005_3_3_7.bmp
C:/Dataset/202411_03.00.01/phase-2/lr_train\867-2H_H21-16985-1-_IMG026x008_2_3_5.bmp	C:/Dataset/202411_03.00.01/phase-2/hr_train\867-2H_H21-16985-1-_IMG026x008_2_3_5.bmp
C:/Dataset/202411_03.00.01/phase-2/lr_train\H21-514972_H21-51497-2-_IMG027x024_0_3_2.bmp	C:/Dataset/202411_03.00.01/phase-2/hr_train\H21-514972_H21-51497-2-_IMG027x024_0_3_2.bmp
C:/Dataset/202411_03.00.01/phase-2/lr_train\H21-514974_H21-51497-4-_IMG005x012_0_3_8.bmp	C:/Dataset/202411_03.00.01/phase-2/hr_train\H21-514974_H21-51497-4-_IMG005x012_0_3_8.bmp
C:/Dataset/202411_03.00.01/phase-2/lr_train\H21-514972_H21-51497-2-_IMG022x026_1_3_1.bmp	C:/Dataset/202411_03.00.01/phase-2/hr_train\H21-514972_H21-51497-2-_IMG022x026_1_3_1.bmp
C:/Dataset/202411_03.00.01/phase-2/lr_train\H21-514972_H21-51497-2-_IMG022x019_3_3_1.bmp	C:/Dataset/202411_03.00.01/phase-2/hr_train\H21-514972_H21-51497-2-_IMG022x019_3_3_1.bmp
C:/Dataset/202411_03.00.01/phase-2/lr_train\H_88-H_H18-38478-3-_IMG013x015_0_1_7.bmp	C:/Dataset/202411_03.00.01/phase-2/hr_train\H_88-H_H18-38478-3-_IMG013x015_0_1_7.bmp
C:/Dataset/202411_03.00.01/phase-2/lr_train\867-2H_H21-16985-1-_IMG013x016_2_0_1.bmp	C:/Dataset/202411_03.00.01/phase-2/hr_train\867-2H_H21-16985-1-_IMG013x016_2_0_1.bmp
C:/Dataset/202411_03.00.01/phase-2/lr_train\H21-514972_H21-51497-2-_IMG017x015_0_3_6.bmp	C:/Dataset/202411_03.00.01/phase-2/hr_train\H21-514972_H21-51497-2-_IMG017x015_0_3_6.bmp
C:/Dataset/202411_03.00.01/phase-2/lr_train\H21-514972_H21-51497-2-_IMG006x013_0_1_1.bmp	C:/Dataset/202411_03.00.01/phase-2/hr_train\H21-514972_H21-51497-2-_IMG006x013_0_1_1.bmp
C:/Dataset/202411_03.00.01/phase-2/lr_train\H_88-H_H18-38478-3-_IMG015x014_0_2_9.bmp	C:/Dataset/202411_03.00.01/phase-2/hr_train\H_88-H_H18-38478-3-_IMG015x014_0_2_9.bmp
C:/Dataset/202411_03.00.01/phase-2/lr_train\H21-514972_H21-51497-2-_IMG015x015_1_2_11.bmp	C:/Dataset/202411_03.00.01/phase-2/hr_train\H21-514972_H21-51497-2-_IMG015x015_1_2_11.bmp
C:/Dataset/202411_03.00.01/phase-2/lr_train\867-2H_H21-16985-1-_IMG011x009_1_2_8.bmp	C:/Dataset/202411_03.00.01/phase-2/hr_train\867-2H_H21-16985-1-_IMG011x009_1_2_8.bmp
C:/Dataset/202411_03.00.01/phase-2/lr_train\Q8b7-2H_H21-16985-2-_IMG012x020_1_3_5.bmp	C:/Dataset/202411_03.00.01/phase-2/hr_train\Q8b7-2H_H21-16985-2-_IMG012x020_1_3_5.bmp
C:/Dataset/202411_03.00.01/phase-2/lr_train\867-2H_H21-16985-1-_IMG028x006_0_2_6.bmp	C:/Dataset/202411_03.00.01/phase-2/hr_train\867-2H_H21-16985-1-_IMG028x006_0_2_6.bmp
C:/Dataset/202411_03.00.01/phase-2/lr_train\867-2H_H21-16985-1-_IMG010x017_3_2_7.bmp	C:/Dataset/202411_03.00.01/phase-2/hr_train\867-2H_H21-16985-1-_IMG010x017_3_2_7.bmp
C:/Dataset/202411_03.00.01/phase-2/lr_train\867-2H_H21-16985-1-_IMG009x014_0_2_4.bmp	C:/Dataset/202411_03.00.01/phase-2/hr_train\867-2H_H21-16985-1-_IMG009x014_0_2_4.bmp
C:/Dataset/202411_03.00.01/phase-2/lr_train\H_88-H_H18-38478-3-_IMG014x019_2_2_2.bmp	C:/Dataset/202411_03.00.01/phase-2/hr_train\H_88-H_H18-38478-3-_IMG014x019_2_2_2.bmp
C:/Dataset/202411_03.00.01/phase-2/lr_train\Q8b7-2H_H21-16985-2-_IMG008x016_3_1_6.bmp	C:/Dataset/202411_03.00.01/phase-2/hr_train\Q8b7-2H_H21-16985-2-_IMG008x016_3_1_6.bmp
C:/Dataset/202411_03.00.01/phase-2/lr_train\H21-514974_H21-51497-4-_IMG020x027_2_0_0.bmp	C:/Dataset/202411_03.00.01/phase-2/hr_train\H21-514974_H21-51497-4-_IMG020x027_2_0_0.bmp
C:/Dataset/202411_03.00.01/phase-2/lr_train\867-2H_H21-16985-1-_IMG008x008_2_2_8.bmp	C:/Dataset/202411_03.00.01/phase-2/hr_train\867-2H_H21-16985-1-_IMG008x008_2_2_8.bmp
C:/Dataset/202411_03.00.01/phase-2/lr_train\H_88-H_H18-38478-3-_IMG016x008_0_3_2.bmp	C:/Dataset/202411_03.00.01/phase-2/hr_train\H_88-H_H18-38478-3-_IMG016x008_0_3_2.bmp
C:/Dataset/202411_03.00.01/phase-2/lr_train\H21-514972_H21-51497-2-_IMG017x012_0_2_9.bmp	C:/Dataset/202411_03.00.01/phase-2/hr_train\H21-514972_H21-51497-2-_IMG017x012_0_2_9.bmp
C:/Dataset/202411_03.00.01/phase-2/lr_train\Q8b7-2H_H21-16985-2-_IMG016x011_3_3_4.bmp	C:/Dataset/202411_03.00.01/phase-2/hr_train\Q8b7-2H_H21-16985-2-_IMG016x011_3_3_4.bmp
C:/Dataset/202411_03.00.01/phase-2/lr_train\H_88-H_H18-38478-3-_IMG008x007_0_1_11.bmp	C:/Dataset/202411_03.00.01/phase-2/hr_train\H_88-H_H18-38478-3-_IMG008x007_0_1_11.bmp
C:/Dataset/202411_03.00.01/phase-2/lr_train\H21-514972_H21-51497-2-_IMG016x037_1_3_8.bmp	C:/Dataset/202411_03.00.01/phase-2/hr_train\H21-514972_H21-51497-2-_IMG016x037_1_3_8.bmp
C:/Dataset/202411_03.00.01/phase-2/lr_train\H21-514974_H21-51497-4-_IMG005x013_1_0_1.bmp	C:/Dataset/202411_03.00.01/phase-2/hr_train\H21-514974_H21-51497-4-_IMG005x013_1_0_1.bmp
C:/Dataset/202411_03.00.01/phase-2/lr_train\Q8b7-2H_H21-16985-2-_IMG011x018_2_3_8.bmp	C:/Dataset/202411_03.00.01/phase-2/hr_train\Q8b7-2H_H21-16985-2-_IMG011x018_2_3_8.bmp
C:/Dataset/202411_03.00.01/phase-2/lr_train\867-2H_H21-16985-1-_IMG006x005_2_2_7.bmp	C:/Dataset/202411_03.00.01/phase-2/hr_train\867-2H_H21-16985-1-_IMG006x005_2_2_7.bmp
C:/Dataset/202411_03.00.01/phase-2/lr_train\867-2H_H21-16985-1-_IMG027x011_1_1_0.bmp	C:/Dataset/202411_03.00.01/phase-2/hr_train\867-2H_H21-16985-1-_IMG027x011_1_1_0.bmp
C:/Dataset/202411_03.00.01/phase-2/lr_train\H21-514972_H21-51497-2-_IMG020x030_2_2_1.bmp	C:/Dataset/202411_03.00.01/phase-2/hr_train\H21-514972_H21-51497-2-_IMG020x030_2_2_1.bmp
C:/Dataset/202411_03.00.01/phase-2/lr_train\867-2H_H21-16985-1-_IMG012x016_3_3_11.bmp	C:/Dataset/202411_03.00.01/phase-2/hr_train\867-2H_H21-16985-1-_IMG012x016_3_3_11.bmp
C:/Dataset/202411_03.00.01/phase-2/lr_train\H_88-H_H18-38478-3-_IMG008x012_3_1_1.bmp	C:/Dataset/202411_03.00.01/phase-2/hr_train\H_88-H_H18-38478-3-_IMG008x012_3_1_1.bmp
C:/Dataset/202411_03.00.01/phase-2/lr_train\Q8b7-2H_H21-16985-2-_IMG005x022_2_0_0.bmp	C:/Dataset/202411_03.00.01/phase-2/hr_train\Q8b7-2H_H21-16985-2-_IMG005x022_2_0_0.bmp
C:/Dataset/202411_03.00.01/phase-2/lr_train\H_88-H_H18-38478-3-_IMG006x019_0_2_13.bmp	C:/Dataset/202411_03.00.01/phase-2/hr_train\H_88-H_H18-38478-3-_IMG006x019_0_2_13.bmp
C:/Dataset/202411_03.00.01/phase-2/lr_train\Q8b7-2H_H21-16985-2-_IMG010x012_1_0_1.bmp	C:/Dataset/202411_03.00.01/phase-2/hr_train\Q8b7-2H_H21-16985-2-_IMG010x012_1_0_1.bmp
C:/Dataset/202411_03.00.01/phase-2/lr_train\H21-514974_H21-51497-4-_IMG010x025_2_2_2.bmp	C:/Dataset/202411_03.00.01/phase-2/hr_train\H21-514974_H21-51497-4-_IMG010x025_2_2_2.bmp
C:/Dataset/202411_03.00.01/phase-2/lr_train\H_88-H_H18-38478-3-_IMG024x015_2_3_10.bmp	C:/Dataset/202411_03.00.01/phase-2/hr_train\H_88-H_H18-38478-3-_IMG024x015_2_3_10.bmp
C:/Dataset/202411_03.00.01/phase-2/lr_train\867-2H_H21-16985-1-_IMG012x016_0_2_0.bmp	C:/Dataset/202411_03.00.01/phase-2/hr_train\867-2H_H21-16985-1-_IMG012x016_0_2_0.bmp
C:/Dataset/202411_03.00.01/phase-2/lr_train\Q8b7-2H_H21-16985-2-_IMG008x022_2_1_0.bmp	C:/Dataset/202411_03.00.01/phase-2/hr_train\Q8b7-2H_H21-16985-2-_IMG008x022_2_1_0.bmp
C:/Dataset/202411_03.00.01/phase-2/lr_train\H21-514972_H21-51497-2-_IMG013x011_3_1_2.bmp	C:/Dataset/202411_03.00.01/phase-2/hr_train\H21-514972_H21-51497-2-_IMG013x011_3_1_2.bmp
C:/Dataset/202411_03.00.01/phase-2/lr_train\Q8b7-2H_H21-16985-2-_IMG004x010_3_3_1.bmp	C:/Dataset/202411_03.00.01/phase-2/hr_train\Q8b7-2H_H21-16985-2-_IMG004x010_3_3_1.bmp
C:/Dataset/202411_03.00.01/phase-2/lr_train\H_88-H_H18-38478-3-_IMG029x006_1_3_12.bmp	C:/Dataset/202411_03.00.01/phase-2/hr_train\H_88-H_H18-38478-3-_IMG029x006_1_3_12.bmp
C:/Dataset/202411_03.00.01/phase-2/lr_train\H_88-H_H18-38478-3-_IMG023x020_2_3_9.bmp	C:/Dataset/202411_03.00.01/phase-2/hr_train\H_88-H_H18-38478-3-_IMG023x020_2_3_9.bmp
C:/Dataset/202411_03.00.01/phase-2/lr_train\Q8b7-2H_H21-16985-2-_IMG017x017_1_3_3.bmp	C:/Dataset/202411_03.00.01/phase-2/hr_train\Q8b7-2H_H21-16985-2-_IMG017x017_1_3_3.bmp
C:/Dataset/202411_03.00.01/phase-2/lr_train\H_88-H_H18-38478-3-_IMG024x018_2_3_1.bmp	C:/Dataset/202411_03.00.01/phase-2/hr_train\H_88-H_H18-38478-3-_IMG024x018_2_3_1.bmp
C:/Dataset/202411_03.00.01/phase-2/lr_train\H21-514972_H21-51497-2-_IMG006x013_1_0_1.bmp	C:/Dataset/202411_03.00.01/phase-2/hr_train\H21-514972_H21-51497-2-_IMG006x013_1_0_1.bmp
C:/Dataset/202411_03.00.01/phase-2/lr_train\H21-514972_H21-51497-2-_IMG007x013_3_3_5.bmp	C:/Dataset/202411_03.00.01/phase-2/hr_train\H21-514972_H21-51497-2-_IMG007x013_3_3_5.bmp
C:/Dataset/202411_03.00.01/phase-2/lr_train\H_88-H_H18-38478-3-_IMG011x010_1_3_11.bmp	C:/Dataset/202411_03.00.01/phase-2/hr_train\H_88-H_H18-38478-3-_IMG011x010_1_3_11.bmp
C:/Dataset/202411_03.00.01/phase-2/lr_train\H21-514972_H21-51497-2-_IMG022x035_3_3_4.bmp	C:/Dataset/202411_03.00.01/phase-2/hr_train\H21-514972_H21-51497-2-_IMG022x035_3_3_4.bmp
C:/Dataset/202411_03.00.01/phase-2/lr_train\Q8b7-2H_H21-16985-2-_IMG017x015_1_3_2.bmp	C:/Dataset/202411_03.00.01/phase-2/hr_train\Q8b7-2H_H21-16985-2-_IMG017x015_1_3_2.bmp
C:/Dataset/202411_03.00.01/phase-2/lr_train\867-2H_H21-16985-1-_IMG007x015_3_3_7.bmp	C:/Dataset/202411_03.00.01/phase-2/hr_train\867-2H_H21-16985-1-_IMG007x015_3_3_7.bmp
C:/Dataset/202411_03.00.01/phase-2/lr_train\H21-514974_H21-51497-4-_IMG009x014_0_1_3.bmp	C:/Dataset/202411_03.00.01/phase-2/hr_train\H21-514974_H21-51497-4-_IMG009x014_0_1_3.bmp
C:/Dataset/202411_03.00.01/phase-2/lr_train\Q8b7-2H_H21-16985-2-_IMG019x010_0_0_1.bmp	C:/Dataset/202411_03.00.01/phase-2/hr_train\Q8b7-2H_H21-16985-2-_IMG019x010_0_0_1.bmp
C:/Dataset/202411_03.00.01/phase-2/lr_train\867-2H_H21-16985-1-_IMG028x015_3_2_6.bmp	C:/Dataset/202411_03.00.01/phase-2/hr_train\867-2H_H21-16985-1-_IMG028x015_3_2_6.bmp
C:/Dataset/202411_03.00.01/phase-2/lr_train\867-2H_H21-16985-1-_IMG033x018_2_3_12.bmp	C:/Dataset/202411_03.00.01/phase-2/hr_train\867-2H_H21-16985-1-_IMG033x018_2_3_12.bmp
C:/Dataset/202411_03.00.01/phase-2/lr_train\H_88-H_H18-38478-3-_IMG016x010_1_2_4.bmp	C:/Dataset/202411_03.00.01/phase-2/hr_train\H_88-H_H18-38478-3-_IMG016x010_1_2_4.bmp
C:/Dataset/202411_03.00.01/phase-2/lr_train\867-2H_H21-16985-1-_IMG030x006_0_3_3.bmp	C:/Dataset/202411_03.00.01/phase-2/hr_train\867-2H_H21-16985-1-_IMG030x006_0_3_3.bmp
C:/Dataset/202411_03.00.01/phase-2/lr_train\H_88-H_H18-38478-3-_IMG013x019_1_2_6.bmp	C:/Dataset/202411_03.00.01/phase-2/hr_train\H_88-H_H18-38478-3-_IMG013x019_1_2_6.bmp
C:/Dataset/202411_03.00.01/phase-2/lr_train\H_88-H_H18-38478-3-_IMG019x018_3_3_12.bmp	C:/Dataset/202411_03.00.01/phase-2/hr_train\H_88-H_H18-38478-3-_IMG019x018_3_3_12.bmp
C:/Dataset/202411_03.00.01/phase-2/lr_train\867-2H_H21-16985-1-_IMG007x006_2_0_4.bmp	C:/Dataset/202411_03.00.01/phase-2/hr_train\867-2H_H21-16985-1-_IMG007x006_2_0_4.bmp
C:/Dataset/202411_03.00.01/phase-2/lr_train\H_88-H_H18-38478-3-_IMG010x009_1_2_5.bmp	C:/Dataset/202411_03.00.01/phase-2/hr_train\H_88-H_H18-38478-3-_IMG010x009_1_2_5.bmp
C:/Dataset/202411_03.00.01/phase-2/lr_train\H_88-H_H18-38478-3-_IMG028x026_2_1_8.bmp	C:/Dataset/202411_03.00.01/phase-2/hr_train\H_88-H_H18-38478-3-_IMG028x026_2_1_8.bmp
C:/Dataset/202411_03.00.01/phase-2/lr_train\H21-514972_H21-51497-2-_IMG021x027_3_1_3.bmp	C:/Dataset/202411_03.00.01/phase-2/hr_train\H21-514972_H21-51497-2-_IMG021x027_3_1_3.bmp
C:/Dataset/202411_03.00.01/phase-2/lr_train\H21-514972_H21-51497-2-_IMG023x024_3_0_2.bmp	C:/Dataset/202411_03.00.01/phase-2/hr_train\H21-514972_H21-51497-2-_IMG023x024_3_0_2.bmp
C:/Dataset/202411_03.00.01/phase-2/lr_train\H_88-H_H18-38478-3-_IMG025x022_1_2_6.bmp	C:/Dataset/202411_03.00.01/phase-2/hr_train\H_88-H_H18-38478-3-_IMG025x022_1_2_6.bmp
C:/Dataset/202411_03.00.01/phase-2/lr_train\867-2H_H21-16985-1-_IMG034x012_1_2_14.bmp	C:/Dataset/202411_03.00.01/phase-2/hr_train\867-2H_H21-16985-1-_IMG034x012_1_2_14.bmp
C:/Dataset/202411_03.00.01/phase-2/lr_train\H_88-H_H18-38478-3-_IMG022x014_1_1_10.bmp	C:/Dataset/202411_03.00.01/phase-2/hr_train\H_88-H_H18-38478-3-_IMG022x014_1_1_10.bmp
C:/Dataset/202411_03.00.01/phase-2/lr_train\H21-514972_H21-51497-2-_IMG021x013_2_1_8.bmp	C:/Dataset/202411_03.00.01/phase-2/hr_train\H21-514972_H21-51497-2-_IMG021x013_2_1_8.bmp
C:/Dataset/202411_03.00.01/phase-2/lr_train\H_88-H_H18-38478-3-_IMG016x009_2_2_3.bmp	C:/Dataset/202411_03.00.01/phase-2/hr_train\H_88-H_H18-38478-3-_IMG016x009_2_2_3.bmp
C:/Dataset/202411_03.00.01/phase-2/lr_train\H21-514974_H21-51497-4-_IMG003x019_1_0_5.bmp	C:/Dataset/202411_03.00.01/phase-2/hr_train\H21-514974_H21-51497-4-_IMG003x019_1_0_5.bmp
C:/Dataset/202411_03.00.01/phase-2/lr_train\H21-514972_H21-51497-2-_IMG029x029_0_2_4.bmp	C:/Dataset/202411_03.00.01/phase-2/hr_train\H21-514972_H21-51497-2-_IMG029x029_0_2_4.bmp
C:/Dataset/202411_03.00.01/phase-2/lr_train\H21-514972_H21-51497-2-_IMG010x006_0_2_0.bmp	C:/Dataset/202411_03.00.01/phase-2/hr_train\H21-514972_H21-51497-2-_IMG010x006_0_2_0.bmp
C:/Dataset/202411_03.00.01/phase-2/lr_train\H21-514972_H21-51497-2-_IMG014x006_3_3_0.bmp	C:/Dataset/202411_03.00.01/phase-2/hr_train\H21-514972_H21-51497-2-_IMG014x006_3_3_0.bmp
C:/Dataset/202411_03.00.01/phase-2/lr_train\H_88-H_H18-38478-3-_IMG017x010_0_2_2.bmp	C:/Dataset/202411_03.00.01/phase-2/hr_train\H_88-H_H18-38478-3-_IMG017x010_0_2_2.bmp
C:/Dataset/202411_03.00.01/phase-2/lr_train\H21-514972_H21-51497-2-_IMG008x009_2_1_5.bmp	C:/Dataset/202411_03.00.01/phase-2/hr_train\H21-514972_H21-51497-2-_IMG008x009_2_1_5.bmp
C:/Dataset/202411_03.00.01/phase-2/lr_train\H_88-H_H18-38478-3-_IMG010x024_2_2_1.bmp	C:/Dataset/202411_03.00.01/phase-2/hr_train\H_88-H_H18-38478-3-_IMG010x024_2_2_1.bmp
C:/Dataset/202411_03.00.01/phase-2/lr_train\Q8b7-2H_H21-16985-2-_IMG008x004_1_3_11.bmp	C:/Dataset/202411_03.00.01/phase-2/hr_train\Q8b7-2H_H21-16985-2-_IMG008x004_1_3_11.bmp
C:/Dataset/202411_03.00.01/phase-2/lr_train\Q8b7-2H_H21-16985-2-_IMG005x011_2_3_8.bmp	C:/Dataset/202411_03.00.01/phase-2/hr_train\Q8b7-2H_H21-16985-2-_IMG005x011_2_3_8.bmp
C:/Dataset/202411_03.00.01/phase-2/lr_train\H_88-H_H18-38478-3-_IMG014x013_0_1_13.bmp	C:/Dataset/202411_03.00.01/phase-2/hr_train\H_88-H_H18-38478-3-_IMG014x013_0_1_13.bmp
C:/Dataset/202411_03.00.01/phase-2/lr_train\H21-514972_H21-51497-2-_IMG021x027_2_3_0.bmp	C:/Dataset/202411_03.00.01/phase-2/hr_train\H21-514972_H21-51497-2-_IMG021x027_2_3_0.bmp
C:/Dataset/202411_03.00.01/phase-2/lr_train\H21-514972_H21-51497-2-_IMG007x013_1_2_9.bmp	C:/Dataset/202411_03.00.01/phase-2/hr_train\H21-514972_H21-51497-2-_IMG007x013_1_2_9.bmp
C:/Dataset/202411_03.00.01/phase-2/lr_train\H_88-H_H18-38478-3-_IMG008x010_3_2_10.bmp	C:/Dataset/202411_03.00.01/phase-2/hr_train\H_88-H_H18-38478-3-_IMG008x010_3_2_10.bmp
C:/Dataset/202411_03.00.01/phase-2/lr_train\H21-514972_H21-51497-2-_IMG022x028_3_3_4.bmp	C:/Dataset/202411_03.00.01/phase-2/hr_train\H21-514972_H21-51497-2-_IMG022x028_3_3_4.bmp
C:/Dataset/202411_03.00.01/phase-2/lr_train\H21-514972_H21-51497-2-_IMG024x034_3_1_0.bmp	C:/Dataset/202411_03.00.01/phase-2/hr_train\H21-514972_H21-51497-2-_IMG024x034_3_1_0.bmp
C:/Dataset/202411_03.00.01/phase-2/lr_train\H21-514974_H21-51497-4-_IMG009x018_2_2_5.bmp	C:/Dataset/202411_03.00.01/phase-2/hr_train\H21-514974_H21-51497-4-_IMG009x018_2_2_5.bmp
C:/Dataset/202411_03.00.01/phase-2/lr_train\H_88-H_H18-38478-3-_IMG005x024_2_3_7.bmp	C:/Dataset/202411_03.00.01/phase-2/hr_train\H_88-H_H18-38478-3-_IMG005x024_2_3_7.bmp
C:/Dataset/202411_03.00.01/phase-2/lr_train\867-2H_H21-16985-1-_IMG005x008_0_2_2.bmp	C:/Dataset/202411_03.00.01/phase-2/hr_train\867-2H_H21-16985-1-_IMG005x008_0_2_2.bmp
C:/Dataset/202411_03.00.01/phase-2/lr_train\H21-514974_H21-51497-4-_IMG003x016_3_0_8.bmp	C:/Dataset/202411_03.00.01/phase-2/hr_train\H21-514974_H21-51497-4-_IMG003x016_3_0_8.bmp
C:/Dataset/202411_03.00.01/phase-2/lr_train\H_88-H_H18-38478-3-_IMG010x024_2_0_7.bmp	C:/Dataset/202411_03.00.01/phase-2/hr_train\H_88-H_H18-38478-3-_IMG010x024_2_0_7.bmp
C:/Dataset/202411_03.00.01/phase-2/lr_train\867-2H_H21-16985-1-_IMG006x005_1_0_1.bmp	C:/Dataset/202411_03.00.01/phase-2/hr_train\867-2H_H21-16985-1-_IMG006x005_1_0_1.bmp
C:/Dataset/202411_03.00.01/phase-2/lr_train\H21-514972_H21-51497-2-_IMG014x012_2_3_13.bmp	C:/Dataset/202411_03.00.01/phase-2/hr_train\H21-514972_H21-51497-2-_IMG014x012_2_3_13.bmp
C:/Dataset/202411_03.00.01/phase-2/lr_train\H_88-H_H18-38478-3-_IMG016x007_1_2_0.bmp	C:/Dataset/202411_03.00.01/phase-2/hr_train\H_88-H_H18-38478-3-_IMG016x007_1_2_0.bmp
C:/Dataset/202411_03.00.01/phase-2/lr_train\H_88-H_H18-38478-3-_IMG013x009_2_2_13.bmp	C:/Dataset/202411_03.00.01/phase-2/hr_train\H_88-H_H18-38478-3-_IMG013x009_2_2_13.bmp
C:/Dataset/202411_03.00.01/phase-2/lr_train\867-2H_H21-16985-1-_IMG012x008_2_3_11.bmp	C:/Dataset/202411_03.00.01/phase-2/hr_train\867-2H_H21-16985-1-_IMG012x008_2_3_11.bmp
C:/Dataset/202411_03.00.01/phase-2/lr_train\H21-514974_H21-51497-4-_IMG015x030_2_0_2.bmp	C:/Dataset/202411_03.00.01/phase-2/hr_train\H21-514974_H21-51497-4-_IMG015x030_2_0_2.bmp
C:/Dataset/202411_03.00.01/phase-2/lr_train\867-2H_H21-16985-1-_IMG011x016_0_3_8.bmp	C:/Dataset/202411_03.00.01/phase-2/hr_train\867-2H_H21-16985-1-_IMG011x016_0_3_8.bmp
C:/Dataset/202411_03.00.01/phase-2/lr_train\867-2H_H21-16985-1-_IMG028x012_3_3_1.bmp	C:/Dataset/202411_03.00.01/phase-2/hr_train\867-2H_H21-16985-1-_IMG028x012_3_3_1.bmp
C:/Dataset/202411_03.00.01/phase-2/lr_train\Q8b7-2H_H21-16985-2-_IMG020x016_3_2_0.bmp	C:/Dataset/202411_03.00.01/phase-2/hr_train\Q8b7-2H_H21-16985-2-_IMG020x016_3_2_0.bmp
C:/Dataset/202411_03.00.01/phase-2/lr_train\H21-514972_H21-51497-2-_IMG025x017_1_0_12.bmp	C:/Dataset/202411_03.00.01/phase-2/hr_train\H21-514972_H21-51497-2-_IMG025x017_1_0_12.bmp
C:/Dataset/202411_03.00.01/phase-2/lr_train\H21-514972_H21-51497-2-_IMG011x015_0_2_1.bmp	C:/Dataset/202411_03.00.01/phase-2/hr_train\H21-514972_H21-51497-2-_IMG011x015_0_2_1.bmp
C:/Dataset/202411_03.00.01/phase-2/lr_train\H_88-H_H18-38478-3-_IMG006x007_1_1_3.bmp	C:/Dataset/202411_03.00.01/phase-2/hr_train\H_88-H_H18-38478-3-_IMG006x007_1_1_3.bmp
C:/Dataset/202411_03.00.01/phase-2/lr_train\Q8b7-2H_H21-16985-2-_IMG019x012_3_2_5.bmp	C:/Dataset/202411_03.00.01/phase-2/hr_train\Q8b7-2H_H21-16985-2-_IMG019x012_3_2_5.bmp
C:/Dataset/202411_03.00.01/phase-2/lr_train\Q8b7-2H_H21-16985-2-_IMG006x024_0_3_6.bmp	C:/Dataset/202411_03.00.01/phase-2/hr_train\Q8b7-2H_H21-16985-2-_IMG006x024_0_3_6.bmp
C:/Dataset/202411_03.00.01/phase-2/lr_train\Q8b7-2H_H21-16985-2-_IMG006x012_1_1_5.bmp	C:/Dataset/202411_03.00.01/phase-2/hr_train\Q8b7-2H_H21-16985-2-_IMG006x012_1_1_5.bmp
C:/Dataset/202411_03.00.01/phase-2/lr_train\867-2H_H21-16985-1-_IMG009x012_1_0_8.bmp	C:/Dataset/202411_03.00.01/phase-2/hr_train\867-2H_H21-16985-1-_IMG009x012_1_0_8.bmp
C:/Dataset/202411_03.00.01/phase-2/lr_train\H_88-H_H18-38478-3-_IMG013x016_0_3_4.bmp	C:/Dataset/202411_03.00.01/phase-2/hr_train\H_88-H_H18-38478-3-_IMG013x016_0_3_4.bmp
C:/Dataset/202411_03.00.01/phase-2/lr_train\H_88-H_H18-38478-3-_IMG011x019_3_1_10.bmp	C:/Dataset/202411_03.00.01/phase-2/hr_train\H_88-H_H18-38478-3-_IMG011x019_3_1_10.bmp
C:/Dataset/202411_03.00.01/phase-2/lr_train\867-2H_H21-16985-1-_IMG033x011_0_2_2.bmp	C:/Dataset/202411_03.00.01/phase-2/hr_train\867-2H_H21-16985-1-_IMG033x011_0_2_2.bmp
C:/Dataset/202411_03.00.01/phase-2/lr_train\867-2H_H21-16985-1-_IMG031x011_2_3_2.bmp	C:/Dataset/202411_03.00.01/phase-2/hr_train\867-2H_H21-16985-1-_IMG031x011_2_3_2.bmp
C:/Dataset/202411_03.00.01/phase-2/lr_train\Q8b7-2H_H21-16985-2-_IMG014x019_1_0_1.bmp	C:/Dataset/202411_03.00.01/phase-2/hr_train\Q8b7-2H_H21-16985-2-_IMG014x019_1_0_1.bmp
C:/Dataset/202411_03.00.01/phase-2/lr_train\Q8b7-2H_H21-16985-2-_IMG009x025_3_1_1.bmp	C:/Dataset/202411_03.00.01/phase-2/hr_train\Q8b7-2H_H21-16985-2-_IMG009x025_3_1_1.bmp
C:/Dataset/202411_03.00.01/phase-2/lr_train\H21-514972_H21-51497-2-_IMG016x025_1_1_0.bmp	C:/Dataset/202411_03.00.01/phase-2/hr_train\H21-514972_H21-51497-2-_IMG016x025_1_1_0.bmp
C:/Dataset/202411_03.00.01/phase-2/lr_train\Q8b7-2H_H21-16985-2-_IMG015x015_2_2_6.bmp	C:/Dataset/202411_03.00.01/phase-2/hr_train\Q8b7-2H_H21-16985-2-_IMG015x015_2_2_6.bmp
C:/Dataset/202411_03.00.01/phase-2/lr_train\H21-514972_H21-51497-2-_IMG026x026_3_2_0.bmp	C:/Dataset/202411_03.00.01/phase-2/hr_train\H21-514972_H21-51497-2-_IMG026x026_3_2_0.bmp
C:/Dataset/202411_03.00.01/phase-2/lr_train\H_88-H_H18-38478-3-_IMG008x010_3_2_11.bmp	C:/Dataset/202411_03.00.01/phase-2/hr_train\H_88-H_H18-38478-3-_IMG008x010_3_2_11.bmp
C:/Dataset/202411_03.00.01/phase-2/lr_train\H21-514974_H21-51497-4-_IMG009x006_1_1_0.bmp	C:/Dataset/202411_03.00.01/phase-2/hr_train\H21-514974_H21-51497-4-_IMG009x006_1_1_0.bmp
C:/Dataset/202411_03.00.01/phase-2/lr_train\H_88-H_H18-38478-3-_IMG005x009_1_0_3.bmp	C:/Dataset/202411_03.00.01/phase-2/hr_train\H_88-H_H18-38478-3-_IMG005x009_1_0_3.bmp
C:/Dataset/202411_03.00.01/phase-2/lr_train\H_88-H_H18-38478-3-_IMG024x019_3_3_3.bmp	C:/Dataset/202411_03.00.01/phase-2/hr_train\H_88-H_H18-38478-3-_IMG024x019_3_3_3.bmp
C:/Dataset/202411_03.00.01/phase-2/lr_train\H_88-H_H18-38478-3-_IMG030x004_2_0_4.bmp	C:/Dataset/202411_03.00.01/phase-2/hr_train\H_88-H_H18-38478-3-_IMG030x004_2_0_4.bmp
C:/Dataset/202411_03.00.01/phase-2/lr_train\H_88-H_H18-38478-3-_IMG027x024_1_0_12.bmp	C:/Dataset/202411_03.00.01/phase-2/hr_train\H_88-H_H18-38478-3-_IMG027x024_1_0_12.bmp
C:/Dataset/202411_03.00.01/phase-2/lr_train\867-2H_H21-16985-1-_IMG014x009_1_0_3.bmp	C:/Dataset/202411_03.00.01/phase-2/hr_train\867-2H_H21-16985-1-_IMG014x009_1_0_3.bmp
C:/Dataset/202411_03.00.01/phase-2/lr_train\H_88-H_H18-38478-3-_IMG028x022_0_2_9.bmp	C:/Dataset/202411_03.00.01/phase-2/hr_train\H_88-H_H18-38478-3-_IMG028x022_0_2_9.bmp
C:/Dataset/202411_03.00.01/phase-2/lr_train\H21-514972_H21-51497-2-_IMG021x030_3_1_1.bmp	C:/Dataset/202411_03.00.01/phase-2/hr_train\H21-514972_H21-51497-2-_IMG021x030_3_1_1.bmp
C:/Dataset/202411_03.00.01/phase-2/lr_train\Q8b7-2H_H21-16985-2-_IMG010x021_2_3_4.bmp	C:/Dataset/202411_03.00.01/phase-2/hr_train\Q8b7-2H_H21-16985-2-_IMG010x021_2_3_4.bmp
C:/Dataset/202411_03.00.01/phase-2/lr_train\H21-514972_H21-51497-2-_IMG015x027_1_1_1.bmp	C:/Dataset/202411_03.00.01/phase-2/hr_train\H21-514972_H21-51497-2-_IMG015x027_1_1_1.bmp
C:/Dataset/202411_03.00.01/phase-2/lr_train\867-2H_H21-16985-1-_IMG012x016_2_3_12.bmp	C:/Dataset/202411_03.00.01/phase-2/hr_train\867-2H_H21-16985-1-_IMG012x016_2_3_12.bmp
C:/Dataset/202411_03.00.01/phase-2/lr_train\867-2H_H21-16985-1-_IMG029x006_3_0_2.bmp	C:/Dataset/202411_03.00.01/phase-2/hr_train\867-2H_H21-16985-1-_IMG029x006_3_0_2.bmp
C:/Dataset/202411_03.00.01/phase-2/lr_train\867-2H_H21-16985-1-_IMG034x010_1_0_3.bmp	C:/Dataset/202411_03.00.01/phase-2/hr_train\867-2H_H21-16985-1-_IMG034x010_1_0_3.bmp
C:/Dataset/202411_03.00.01/phase-2/lr_train\Q8b7-2H_H21-16985-2-_IMG009x022_1_1_10.bmp	C:/Dataset/202411_03.00.01/phase-2/hr_train\Q8b7-2H_H21-16985-2-_IMG009x022_1_1_10.bmp
C:/Dataset/202411_03.00.01/phase-2/lr_train\Q8b7-2H_H21-16985-2-_IMG007x013_3_2_4.bmp	C:/Dataset/202411_03.00.01/phase-2/hr_train\Q8b7-2H_H21-16985-2-_IMG007x013_3_2_4.bmp
C:/Dataset/202411_03.00.01/phase-2/lr_train\Q8b7-2H_H21-16985-2-_IMG016x009_0_2_4.bmp	C:/Dataset/202411_03.00.01/phase-2/hr_train\Q8b7-2H_H21-16985-2-_IMG016x009_0_2_4.bmp
C:/Dataset/202411_03.00.01/phase-2/lr_train\H_88-H_H18-38478-3-_IMG009x012_0_3_0.bmp	C:/Dataset/202411_03.00.01/phase-2/hr_train\H_88-H_H18-38478-3-_IMG009x012_0_3_0.bmp
C:/Dataset/202411_03.00.01/phase-2/lr_train\Q8b7-2H_H21-16985-2-_IMG019x008_2_2_12.bmp	C:/Dataset/202411_03.00.01/phase-2/hr_train\Q8b7-2H_H21-16985-2-_IMG019x008_2_2_12.bmp
C:/Dataset/202411_03.00.01/phase-2/lr_train\Q8b7-2H_H21-16985-2-_IMG010x020_0_3_8.bmp	C:/Dataset/202411_03.00.01/phase-2/hr_train\Q8b7-2H_H21-16985-2-_IMG010x020_0_3_8.bmp
C:/Dataset/202411_03.00.01/phase-2/lr_train\867-2H_H21-16985-1-_IMG006x010_1_3_12.bmp	C:/Dataset/202411_03.00.01/phase-2/hr_train\867-2H_H21-16985-1-_IMG006x010_1_3_12.bmp
C:/Dataset/202411_03.00.01/phase-2/lr_train\H21-514974_H21-51497-4-_IMG006x013_3_1_2.bmp	C:/Dataset/202411_03.00.01/phase-2/hr_train\H21-514974_H21-51497-4-_IMG006x013_3_1_2.bmp
C:/Dataset/202411_03.00.01/phase-2/lr_train\H_88-H_H18-38478-3-_IMG013x019_1_1_5.bmp	C:/Dataset/202411_03.00.01/phase-2/hr_train\H_88-H_H18-38478-3-_IMG013x019_1_1_5.bmp
C:/Dataset/202411_03.00.01/phase-2/lr_train\867-2H_H21-16985-1-_IMG033x017_2_2_3.bmp	C:/Dataset/202411_03.00.01/phase-2/hr_train\867-2H_H21-16985-1-_IMG033x017_2_2_3.bmp
C:/Dataset/202411_03.00.01/phase-2/lr_train\H21-514972_H21-51497-2-_IMG012x012_1_3_10.bmp	C:/Dataset/202411_03.00.01/phase-2/hr_train\H21-514972_H21-51497-2-_IMG012x012_1_3_10.bmp
C:/Dataset/202411_03.00.01/phase-2/lr_train\H21-514972_H21-51497-2-_IMG027x028_1_2_7.bmp	C:/Dataset/202411_03.00.01/phase-2/hr_train\H21-514972_H21-51497-2-_IMG027x028_1_2_7.bmp
C:/Dataset/202411_03.00.01/phase-2/lr_train\Q8b7-2H_H21-16985-2-_IMG014x021_0_0_8.bmp	C:/Dataset/202411_03.00.01/phase-2/hr_train\Q8b7-2H_H21-16985-2-_IMG014x021_0_0_8.bmp
C:/Dataset/202411_03.00.01/phase-2/lr_train\H_88-H_H18-38478-3-_IMG011x018_2_3_13.bmp	C:/Dataset/202411_03.00.01/phase-2/hr_train\H_88-H_H18-38478-3-_IMG011x018_2_3_13.bmp
C:/Dataset/202411_03.00.01/phase-2/lr_train\H_88-H_H18-38478-3-_IMG012x017_1_2_1.bmp	C:/Dataset/202411_03.00.01/phase-2/hr_train\H_88-H_H18-38478-3-_IMG012x017_1_2_1.bmp
C:/Dataset/202411_03.00.01/phase-2/lr_train\867-2H_H21-16985-1-_IMG035x017_1_0_7.bmp	C:/Dataset/202411_03.00.01/phase-2/hr_train\867-2H_H21-16985-1-_IMG035x017_1_0_7.bmp
C:/Dataset/202411_03.00.01/phase-2/lr_train\867-2H_H21-16985-1-_IMG015x012_1_0_5.bmp	C:/Dataset/202411_03.00.01/phase-2/hr_train\867-2H_H21-16985-1-_IMG015x012_1_0_5.bmp
C:/Dataset/202411_03.00.01/phase-2/lr_train\H_88-H_H18-38478-3-_IMG015x017_1_3_8.bmp	C:/Dataset/202411_03.00.01/phase-2/hr_train\H_88-H_H18-38478-3-_IMG015x017_1_3_8.bmp
C:/Dataset/202411_03.00.01/phase-2/lr_train\H_88-H_H18-38478-3-_IMG029x022_2_0_7.bmp	C:/Dataset/202411_03.00.01/phase-2/hr_train\H_88-H_H18-38478-3-_IMG029x022_2_0_7.bmp
C:/Dataset/202411_03.00.01/phase-2/lr_train\H_88-H_H18-38478-3-_IMG013x010_1_1_13.bmp	C:/Dataset/202411_03.00.01/phase-2/hr_train\H_88-H_H18-38478-3-_IMG013x010_1_1_13.bmp
C:/Dataset/202411_03.00.01/phase-2/lr_train\Q8b7-2H_H21-16985-2-_IMG011x018_0_0_7.bmp	C:/Dataset/202411_03.00.01/phase-2/hr_train\Q8b7-2H_H21-16985-2-_IMG011x018_0_0_7.bmp
C:/Dataset/202411_03.00.01/phase-2/lr_train\H21-514972_H21-51497-2-_IMG015x012_1_1_5.bmp	C:/Dataset/202411_03.00.01/phase-2/hr_train\H21-514972_H21-51497-2-_IMG015x012_1_1_5.bmp
C:/Dataset/202411_03.00.01/phase-2/lr_train\H21-514972_H21-51497-2-_IMG018x030_1_0_5.bmp	C:/Dataset/202411_03.00.01/phase-2/hr_train\H21-514972_H21-51497-2-_IMG018x030_1_0_5.bmp
C:/Dataset/202411_03.00.01/phase-2/lr_train\H_88-H_H18-38478-3-_IMG027x012_2_3_7.bmp	C:/Dataset/202411_03.00.01/phase-2/hr_train\H_88-H_H18-38478-3-_IMG027x012_2_3_7.bmp
C:/Dataset/202411_03.00.01/phase-2/lr_train\H21-514972_H21-51497-2-_IMG017x007_2_1_3.bmp	C:/Dataset/202411_03.00.01/phase-2/hr_train\H21-514972_H21-51497-2-_IMG017x007_2_1_3.bmp
C:/Dataset/202411_03.00.01/phase-2/lr_train\H_88-H_H18-38478-3-_IMG022x019_0_2_10.bmp	C:/Dataset/202411_03.00.01/phase-2/hr_train\H_88-H_H18-38478-3-_IMG022x019_0_2_10.bmp
C:/Dataset/202411_03.00.01/phase-2/lr_train\H21-514972_H21-51497-2-_IMG024x016_0_3_10.bmp	C:/Dataset/202411_03.00.01/phase-2/hr_train\H21-514972_H21-51497-2-_IMG024x016_0_3_10.bmp
C:/Dataset/202411_03.00.01/phase-2/lr_train\H21-514974_H21-51497-4-_IMG010x018_2_3_1.bmp	C:/Dataset/202411_03.00.01/phase-2/hr_train\H21-514974_H21-51497-4-_IMG010x018_2_3_1.bmp
C:/Dataset/202411_03.00.01/phase-2/lr_train\H_88-H_H18-38478-3-_IMG021x020_3_0_3.bmp	C:/Dataset/202411_03.00.01/phase-2/hr_train\H_88-H_H18-38478-3-_IMG021x020_3_0_3.bmp
C:/Dataset/202411_03.00.01/phase-2/lr_train\H_88-H_H18-38478-3-_IMG006x019_1_1_6.bmp	C:/Dataset/202411_03.00.01/phase-2/hr_train\H_88-H_H18-38478-3-_IMG006x019_1_1_6.bmp
C:/Dataset/202411_03.00.01/phase-2/lr_train\Q8b7-2H_H21-16985-2-_IMG014x018_1_0_0.bmp	C:/Dataset/202411_03.00.01/phase-2/hr_train\Q8b7-2H_H21-16985-2-_IMG014x018_1_0_0.bmp
C:/Dataset/202411_03.00.01/phase-2/lr_train\867-2H_H21-16985-1-_IMG029x006_1_3_2.bmp	C:/Dataset/202411_03.00.01/phase-2/hr_train\867-2H_H21-16985-1-_IMG029x006_1_3_2.bmp
C:/Dataset/202411_03.00.01/phase-2/lr_train\H21-514972_H21-51497-2-_IMG017x012_1_0_6.bmp	C:/Dataset/202411_03.00.01/phase-2/hr_train\H21-514972_H21-51497-2-_IMG017x012_1_0_6.bmp
C:/Dataset/202411_03.00.01/phase-2/lr_train\H_88-H_H18-38478-3-_IMG005x018_0_3_8.bmp	C:/Dataset/202411_03.00.01/phase-2/hr_train\H_88-H_H18-38478-3-_IMG005x018_0_3_8.bmp
C:/Dataset/202411_03.00.01/phase-2/lr_train\Q8b7-2H_H21-16985-2-_IMG011x018_2_3_11.bmp	C:/Dataset/202411_03.00.01/phase-2/hr_train\Q8b7-2H_H21-16985-2-_IMG011x018_2_3_11.bmp
C:/Dataset/202411_03.00.01/phase-2/lr_train\H21-514974_H21-51497-4-_IMG008x012_0_0_5.bmp	C:/Dataset/202411_03.00.01/phase-2/hr_train\H21-514974_H21-51497-4-_IMG008x012_0_0_5.bmp
C:/Dataset/202411_03.00.01/phase-2/lr_train\H_88-H_H18-38478-3-_IMG006x024_0_2_0.bmp	C:/Dataset/202411_03.00.01/phase-2/hr_train\H_88-H_H18-38478-3-_IMG006x024_0_2_0.bmp
C:/Dataset/202411_03.00.01/phase-2/lr_train\Q8b7-2H_H21-16985-2-_IMG008x004_3_2_9.bmp	C:/Dataset/202411_03.00.01/phase-2/hr_train\Q8b7-2H_H21-16985-2-_IMG008x004_3_2_9.bmp
C:/Dataset/202411_03.00.01/phase-2/lr_train\867-2H_H21-16985-1-_IMG032x013_3_3_3.bmp	C:/Dataset/202411_03.00.01/phase-2/hr_train\867-2H_H21-16985-1-_IMG032x013_3_3_3.bmp
C:/Dataset/202411_03.00.01/phase-2/lr_train\H_88-H_H18-38478-3-_IMG008x010_2_0_2.bmp	C:/Dataset/202411_03.00.01/phase-2/hr_train\H_88-H_H18-38478-3-_IMG008x010_2_0_2.bmp
C:/Dataset/202411_03.00.01/phase-2/lr_train\H21-514972_H21-51497-2-_IMG025x021_3_0_3.bmp	C:/Dataset/202411_03.00.01/phase-2/hr_train\H21-514972_H21-51497-2-_IMG025x021_3_0_3.bmp
C:/Dataset/202411_03.00.01/phase-2/lr_train\H21-514972_H21-51497-2-_IMG022x038_2_2_13.bmp	C:/Dataset/202411_03.00.01/phase-2/hr_train\H21-514972_H21-51497-2-_IMG022x038_2_2_13.bmp
C:/Dataset/202411_03.00.01/phase-2/lr_train\H_88-H_H18-38478-3-_IMG009x012_0_1_3.bmp	C:/Dataset/202411_03.00.01/phase-2/hr_train\H_88-H_H18-38478-3-_IMG009x012_0_1_3.bmp
C:/Dataset/202411_03.00.01/phase-2/lr_train\H21-514972_H21-51497-2-_IMG013x009_1_2_7.bmp	C:/Dataset/202411_03.00.01/phase-2/hr_train\H21-514972_H21-51497-2-_IMG013x009_1_2_7.bmp
C:/Dataset/202411_03.00.01/phase-2/lr_train\Q8b7-2H_H21-16985-2-_IMG008x023_2_1_4.bmp	C:/Dataset/202411_03.00.01/phase-2/hr_train\Q8b7-2H_H21-16985-2-_IMG008x023_2_1_4.bmp
C:/Dataset/202411_03.00.01/phase-2/lr_train\H_88-H_H18-38478-3-_IMG025x008_3_3_12.bmp	C:/Dataset/202411_03.00.01/phase-2/hr_train\H_88-H_H18-38478-3-_IMG025x008_3_3_12.bmp
C:/Dataset/202411_03.00.01/phase-2/lr_train\H_88-H_H18-38478-3-_IMG020x020_0_1_11.bmp	C:/Dataset/202411_03.00.01/phase-2/hr_train\H_88-H_H18-38478-3-_IMG020x020_0_1_11.bmp
C:/Dataset/202411_03.00.01/phase-2/lr_train\Q8b7-2H_H21-16985-2-_IMG002x007_0_2_6.bmp	C:/Dataset/202411_03.00.01/phase-2/hr_train\Q8b7-2H_H21-16985-2-_IMG002x007_0_2_6.bmp
C:/Dataset/202411_03.00.01/phase-2/lr_train\H21-514972_H21-51497-2-_IMG021x030_2_1_4.bmp	C:/Dataset/202411_03.00.01/phase-2/hr_train\H21-514972_H21-51497-2-_IMG021x030_2_1_4.bmp
C:/Dataset/202411_03.00.01/phase-2/lr_train\H_88-H_H18-38478-3-_IMG015x007_0_1_6.bmp	C:/Dataset/202411_03.00.01/phase-2/hr_train\H_88-H_H18-38478-3-_IMG015x007_0_1_6.bmp
C:/Dataset/202411_03.00.01/phase-2/lr_train\867-2H_H21-16985-1-_IMG027x011_1_3_11.bmp	C:/Dataset/202411_03.00.01/phase-2/hr_train\867-2H_H21-16985-1-_IMG027x011_1_3_11.bmp
C:/Dataset/202411_03.00.01/phase-2/lr_train\H21-514972_H21-51497-2-_IMG014x008_2_3_8.bmp	C:/Dataset/202411_03.00.01/phase-2/hr_train\H21-514972_H21-51497-2-_IMG014x008_2_3_8.bmp
C:/Dataset/202411_03.00.01/phase-2/lr_train\H21-514972_H21-51497-2-_IMG022x034_1_2_5.bmp	C:/Dataset/202411_03.00.01/phase-2/hr_train\H21-514972_H21-51497-2-_IMG022x034_1_2_5.bmp
C:/Dataset/202411_03.00.01/phase-2/lr_train\H_88-H_H18-38478-3-_IMG028x026_2_0_14.bmp	C:/Dataset/202411_03.00.01/phase-2/hr_train\H_88-H_H18-38478-3-_IMG028x026_2_0_14.bmp
C:/Dataset/202411_03.00.01/phase-2/lr_train\H21-514972_H21-51497-2-_IMG022x013_3_0_1.bmp	C:/Dataset/202411_03.00.01/phase-2/hr_train\H21-514972_H21-51497-2-_IMG022x013_3_0_1.bmp
C:/Dataset/202411_03.00.01/phase-2/lr_train\Q8b7-2H_H21-16985-2-_IMG019x009_3_2_2.bmp	C:/Dataset/202411_03.00.01/phase-2/hr_train\Q8b7-2H_H21-16985-2-_IMG019x009_3_2_2.bmp
C:/Dataset/202411_03.00.01/phase-2/lr_train\H21-514972_H21-51497-2-_IMG021x029_0_2_3.bmp	C:/Dataset/202411_03.00.01/phase-2/hr_train\H21-514972_H21-51497-2-_IMG021x029_0_2_3.bmp
C:/Dataset/202411_03.00.01/phase-2/lr_train\Q8b7-2H_H21-16985-2-_IMG009x013_0_2_10.bmp	C:/Dataset/202411_03.00.01/phase-2/hr_train\Q8b7-2H_H21-16985-2-_IMG009x013_0_2_10.bmp
C:/Dataset/202411_03.00.01/phase-2/lr_train\H_88-H_H18-38478-3-_IMG026x011_2_3_0.bmp	C:/Dataset/202411_03.00.01/phase-2/hr_train\H_88-H_H18-38478-3-_IMG026x011_2_3_0.bmp
C:/Dataset/202411_03.00.01/phase-2/lr_train\H_88-H_H18-38478-3-_IMG006x024_3_3_0.bmp	C:/Dataset/202411_03.00.01/phase-2/hr_train\H_88-H_H18-38478-3-_IMG006x024_3_3_0.bmp
C:/Dataset/202411_03.00.01/phase-2/lr_train\Q8b7-2H_H21-16985-2-_IMG011x021_1_0_2.bmp	C:/Dataset/202411_03.00.01/phase-2/hr_train\Q8b7-2H_H21-16985-2-_IMG011x021_1_0_2.bmp
C:/Dataset/202411_03.00.01/phase-2/lr_train\H_88-H_H18-38478-3-_IMG024x013_3_1_10.bmp	C:/Dataset/202411_03.00.01/phase-2/hr_train\H_88-H_H18-38478-3-_IMG024x013_3_1_10.bmp
C:/Dataset/202411_03.00.01/phase-2/lr_train\H_88-H_H18-38478-3-_IMG011x023_3_1_10.bmp	C:/Dataset/202411_03.00.01/phase-2/hr_train\H_88-H_H18-38478-3-_IMG011x023_3_1_10.bmp
C:/Dataset/202411_03.00.01/phase-2/lr_train\H21-514972_H21-51497-2-_IMG027x030_0_2_4.bmp	C:/Dataset/202411_03.00.01/phase-2/hr_train\H21-514972_H21-51497-2-_IMG027x030_0_2_4.bmp
C:/Dataset/202411_03.00.01/phase-2/lr_train\Q8b7-2H_H21-16985-2-_IMG018x008_0_2_1.bmp	C:/Dataset/202411_03.00.01/phase-2/hr_train\Q8b7-2H_H21-16985-2-_IMG018x008_0_2_1.bmp
C:/Dataset/202411_03.00.01/phase-2/lr_train\867-2H_H21-16985-1-_IMG030x006_0_3_1.bmp	C:/Dataset/202411_03.00.01/phase-2/hr_train\867-2H_H21-16985-1-_IMG030x006_0_3_1.bmp
C:/Dataset/202411_03.00.01/phase-2/lr_train\H_88-H_H18-38478-3-_IMG015x016_3_2_3.bmp	C:/Dataset/202411_03.00.01/phase-2/hr_train\H_88-H_H18-38478-3-_IMG015x016_3_2_3.bmp
C:/Dataset/202411_03.00.01/phase-2/lr_train\H21-514972_H21-51497-2-_IMG011x014_2_0_7.bmp	C:/Dataset/202411_03.00.01/phase-2/hr_train\H21-514972_H21-51497-2-_IMG011x014_2_0_7.bmp
C:/Dataset/202411_03.00.01/phase-2/lr_train\H21-514972_H21-51497-2-_IMG016x037_0_3_5.bmp	C:/Dataset/202411_03.00.01/phase-2/hr_train\H21-514972_H21-51497-2-_IMG016x037_0_3_5.bmp
C:/Dataset/202411_03.00.01/phase-2/lr_train\867-2H_H21-16985-1-_IMG032x004_3_1_4.bmp	C:/Dataset/202411_03.00.01/phase-2/hr_train\867-2H_H21-16985-1-_IMG032x004_3_1_4.bmp
C:/Dataset/202411_03.00.01/phase-2/lr_train\Q8b7-2H_H21-16985-2-_IMG013x009_1_3_6.bmp	C:/Dataset/202411_03.00.01/phase-2/hr_train\Q8b7-2H_H21-16985-2-_IMG013x009_1_3_6.bmp
C:/Dataset/202411_03.00.01/phase-2/lr_train\H_88-H_H18-38478-3-_IMG007x024_0_2_4.bmp	C:/Dataset/202411_03.00.01/phase-2/hr_train\H_88-H_H18-38478-3-_IMG007x024_0_2_4.bmp
C:/Dataset/202411_03.00.01/phase-2/lr_train\H21-514974_H21-51497-4-_IMG019x028_2_0_5.bmp	C:/Dataset/202411_03.00.01/phase-2/hr_train\H21-514974_H21-51497-4-_IMG019x028_2_0_5.bmp
C:/Dataset/202411_03.00.01/phase-2/lr_train\H21-514972_H21-51497-2-_IMG022x032_0_2_6.bmp	C:/Dataset/202411_03.00.01/phase-2/hr_train\H21-514972_H21-51497-2-_IMG022x032_0_2_6.bmp
C:/Dataset/202411_03.00.01/phase-2/lr_train\867-2H_H21-16985-1-_IMG015x007_0_2_3.bmp	C:/Dataset/202411_03.00.01/phase-2/hr_train\867-2H_H21-16985-1-_IMG015x007_0_2_3.bmp
C:/Dataset/202411_03.00.01/phase-2/lr_train\H_88-H_H18-38478-3-_IMG027x007_3_1_4.bmp	C:/Dataset/202411_03.00.01/phase-2/hr_train\H_88-H_H18-38478-3-_IMG027x007_3_1_4.bmp
C:/Dataset/202411_03.00.01/phase-2/lr_train\867-2H_H21-16985-1-_IMG017x010_2_0_0.bmp	C:/Dataset/202411_03.00.01/phase-2/hr_train\867-2H_H21-16985-1-_IMG017x010_2_0_0.bmp
C:/Dataset/202411_03.00.01/phase-2/lr_train\H21-514972_H21-51497-2-_IMG018x033_1_2_7.bmp	C:/Dataset/202411_03.00.01/phase-2/hr_train\H21-514972_H21-51497-2-_IMG018x033_1_2_7.bmp
C:/Dataset/202411_03.00.01/phase-2/lr_train\H_88-H_H18-38478-3-_IMG028x013_3_3_11.bmp	C:/Dataset/202411_03.00.01/phase-2/hr_train\H_88-H_H18-38478-3-_IMG028x013_3_3_11.bmp
C:/Dataset/202411_03.00.01/phase-2/lr_train\867-2H_H21-16985-1-_IMG004x008_2_0_8.bmp	C:/Dataset/202411_03.00.01/phase-2/hr_train\867-2H_H21-16985-1-_IMG004x008_2_0_8.bmp
C:/Dataset/202411_03.00.01/phase-2/lr_train\Q8b7-2H_H21-16985-2-_IMG009x025_1_0_11.bmp	C:/Dataset/202411_03.00.01/phase-2/hr_train\Q8b7-2H_H21-16985-2-_IMG009x025_1_0_11.bmp
C:/Dataset/202411_03.00.01/phase-2/lr_train\H_88-H_H18-38478-3-_IMG026x017_0_1_2.bmp	C:/Dataset/202411_03.00.01/phase-2/hr_train\H_88-H_H18-38478-3-_IMG026x017_0_1_2.bmp
C:/Dataset/202411_03.00.01/phase-2/lr_train\H_88-H_H18-38478-3-_IMG019x018_3_2_1.bmp	C:/Dataset/202411_03.00.01/phase-2/hr_train\H_88-H_H18-38478-3-_IMG019x018_3_2_1.bmp
C:/Dataset/202411_03.00.01/phase-2/lr_train\H_88-H_H18-38478-3-_IMG013x010_2_1_6.bmp	C:/Dataset/202411_03.00.01/phase-2/hr_train\H_88-H_H18-38478-3-_IMG013x010_2_1_6.bmp
C:/Dataset/202411_03.00.01/phase-2/lr_train\Q8b7-2H_H21-16985-2-_IMG020x009_1_0_7.bmp	C:/Dataset/202411_03.00.01/phase-2/hr_train\Q8b7-2H_H21-16985-2-_IMG020x009_1_0_7.bmp
C:/Dataset/202411_03.00.01/phase-2/lr_train\Q8b7-2H_H21-16985-2-_IMG011x009_3_1_1.bmp	C:/Dataset/202411_03.00.01/phase-2/hr_train\Q8b7-2H_H21-16985-2-_IMG011x009_3_1_1.bmp
C:/Dataset/202411_03.00.01/phase-2/lr_train\H_88-H_H18-38478-3-_IMG009x008_3_2_9.bmp	C:/Dataset/202411_03.00.01/phase-2/hr_train\H_88-H_H18-38478-3-_IMG009x008_3_2_9.bmp
C:/Dataset/202411_03.00.01/phase-2/lr_train\H_88-H_H18-38478-3-_IMG029x017_0_3_4.bmp	C:/Dataset/202411_03.00.01/phase-2/hr_train\H_88-H_H18-38478-3-_IMG029x017_0_3_4.bmp
C:/Dataset/202411_03.00.01/phase-2/lr_train\Q8b7-2H_H21-16985-2-_IMG013x012_2_2_10.bmp	C:/Dataset/202411_03.00.01/phase-2/hr_train\Q8b7-2H_H21-16985-2-_IMG013x012_2_2_10.bmp
C:/Dataset/202411_03.00.01/phase-2/lr_train\H_88-H_H18-38478-3-_IMG027x022_1_3_2.bmp	C:/Dataset/202411_03.00.01/phase-2/hr_train\H_88-H_H18-38478-3-_IMG027x022_1_3_2.bmp
C:/Dataset/202411_03.00.01/phase-2/lr_train\Q8b7-2H_H21-16985-2-_IMG009x011_2_2_8.bmp	C:/Dataset/202411_03.00.01/phase-2/hr_train\Q8b7-2H_H21-16985-2-_IMG009x011_2_2_8.bmp
C:/Dataset/202411_03.00.01/phase-2/lr_train\867-2H_H21-16985-1-_IMG009x009_0_0_7.bmp	C:/Dataset/202411_03.00.01/phase-2/hr_train\867-2H_H21-16985-1-_IMG009x009_0_0_7.bmp
C:/Dataset/202411_03.00.01/phase-2/lr_train\H21-514974_H21-51497-4-_IMG026x027_3_0_2.bmp	C:/Dataset/202411_03.00.01/phase-2/hr_train\H21-514974_H21-51497-4-_IMG026x027_3_0_2.bmp
C:/Dataset/202411_03.00.01/phase-2/lr_train\867-2H_H21-16985-1-_IMG035x009_1_0_0.bmp	C:/Dataset/202411_03.00.01/phase-2/hr_train\867-2H_H21-16985-1-_IMG035x009_1_0_0.bmp
C:/Dataset/202411_03.00.01/phase-2/lr_train\H_88-H_H18-38478-3-_IMG026x015_2_0_5.bmp	C:/Dataset/202411_03.00.01/phase-2/hr_train\H_88-H_H18-38478-3-_IMG026x015_2_0_5.bmp
C:/Dataset/202411_03.00.01/phase-2/lr_train\H21-514972_H21-51497-2-_IMG017x007_3_0_3.bmp	C:/Dataset/202411_03.00.01/phase-2/hr_train\H21-514972_H21-51497-2-_IMG017x007_3_0_3.bmp
C:/Dataset/202411_03.00.01/phase-2/lr_train\H21-514974_H21-51497-4-_IMG030x025_2_2_6.bmp	C:/Dataset/202411_03.00.01/phase-2/hr_train\H21-514974_H21-51497-4-_IMG030x025_2_2_6.bmp
C:/Dataset/202411_03.00.01/phase-2/lr_train\H21-514972_H21-51497-2-_IMG015x026_1_1_4.bmp	C:/Dataset/202411_03.00.01/phase-2/hr_train\H21-514972_H21-51497-2-_IMG015x026_1_1_4.bmp
C:/Dataset/202411_03.00.01/phase-2/lr_train\H_88-H_H18-38478-3-_IMG014x016_3_1_1.bmp	C:/Dataset/202411_03.00.01/phase-2/hr_train\H_88-H_H18-38478-3-_IMG014x016_3_1_1.bmp
C:/Dataset/202411_03.00.01/phase-2/lr_train\H21-514972_H21-51497-2-_IMG015x026_1_1_3.bmp	C:/Dataset/202411_03.00.01/phase-2/hr_train\H21-514972_H21-51497-2-_IMG015x026_1_1_3.bmp
C:/Dataset/202411_03.00.01/phase-2/lr_train\H21-514972_H21-51497-2-_IMG014x012_3_0_7.bmp	C:/Dataset/202411_03.00.01/phase-2/hr_train\H21-514972_H21-51497-2-_IMG014x012_3_0_7.bmp
C:/Dataset/202411_03.00.01/phase-2/lr_train\867-2H_H21-16985-1-_IMG031x017_2_1_3.bmp	C:/Dataset/202411_03.00.01/phase-2/hr_train\867-2H_H21-16985-1-_IMG031x017_2_1_3.bmp
C:/Dataset/202411_03.00.01/phase-2/lr_train\867-2H_H21-16985-1-_IMG029x005_1_1_8.bmp	C:/Dataset/202411_03.00.01/phase-2/hr_train\867-2H_H21-16985-1-_IMG029x005_1_1_8.bmp
C:/Dataset/202411_03.00.01/phase-2/lr_train\H_88-H_H18-38478-3-_IMG011x023_3_2_1.bmp	C:/Dataset/202411_03.00.01/phase-2/hr_train\H_88-H_H18-38478-3-_IMG011x023_3_2_1.bmp
C:/Dataset/202411_03.00.01/phase-2/lr_train\867-2H_H21-16985-1-_IMG035x017_1_3_1.bmp	C:/Dataset/202411_03.00.01/phase-2/hr_train\867-2H_H21-16985-1-_IMG035x017_1_3_1.bmp
C:/Dataset/202411_03.00.01/phase-2/lr_train\867-2H_H21-16985-1-_IMG034x007_2_0_4.bmp	C:/Dataset/202411_03.00.01/phase-2/hr_train\867-2H_H21-16985-1-_IMG034x007_2_0_4.bmp
C:/Dataset/202411_03.00.01/phase-2/lr_train\H21-514974_H21-51497-4-_IMG004x021_1_3_2.bmp	C:/Dataset/202411_03.00.01/phase-2/hr_train\H21-514974_H21-51497-4-_IMG004x021_1_3_2.bmp
C:/Dataset/202411_03.00.01/phase-2/lr_train\H_88-H_H18-38478-3-_IMG028x012_3_1_8.bmp	C:/Dataset/202411_03.00.01/phase-2/hr_train\H_88-H_H18-38478-3-_IMG028x012_3_1_8.bmp
C:/Dataset/202411_03.00.01/phase-2/lr_train\H_88-H_H18-38478-3-_IMG007x007_1_0_2.bmp	C:/Dataset/202411_03.00.01/phase-2/hr_train\H_88-H_H18-38478-3-_IMG007x007_1_0_2.bmp
C:/Dataset/202411_03.00.01/phase-2/lr_train\H_88-H_H18-38478-3-_IMG029x005_2_3_6.bmp	C:/Dataset/202411_03.00.01/phase-2/hr_train\H_88-H_H18-38478-3-_IMG029x005_2_3_6.bmp
C:/Dataset/202411_03.00.01/phase-2/lr_train\H_88-H_H18-38478-3-_IMG024x014_3_3_0.bmp	C:/Dataset/202411_03.00.01/phase-2/hr_train\H_88-H_H18-38478-3-_IMG024x014_3_3_0.bmp
C:/Dataset/202411_03.00.01/phase-2/lr_train\H21-514974_H21-51497-4-_IMG005x017_3_0_4.bmp	C:/Dataset/202411_03.00.01/phase-2/hr_train\H21-514974_H21-51497-4-_IMG005x017_3_0_4.bmp
C:/Dataset/202411_03.00.01/phase-2/lr_train\H_88-H_H18-38478-3-_IMG028x012_1_3_3.bmp	C:/Dataset/202411_03.00.01/phase-2/hr_train\H_88-H_H18-38478-3-_IMG028x012_1_3_3.bmp
C:/Dataset/202411_03.00.01/phase-2/lr_train\Q8b7-2H_H21-16985-2-_IMG019x009_2_1_7.bmp	C:/Dataset/202411_03.00.01/phase-2/hr_train\Q8b7-2H_H21-16985-2-_IMG019x009_2_1_7.bmp
C:/Dataset/202411_03.00.01/phase-2/lr_train\Q8b7-2H_H21-16985-2-_IMG011x018_3_1_14.bmp	C:/Dataset/202411_03.00.01/phase-2/hr_train\Q8b7-2H_H21-16985-2-_IMG011x018_3_1_14.bmp
C:/Dataset/202411_03.00.01/phase-2/lr_train\H_88-H_H18-38478-3-_IMG014x015_3_1_7.bmp	C:/Dataset/202411_03.00.01/phase-2/hr_train\H_88-H_H18-38478-3-_IMG014x015_3_1_7.bmp
C:/Dataset/202411_03.00.01/phase-2/lr_train\H21-514972_H21-51497-2-_IMG019x034_0_3_0.bmp	C:/Dataset/202411_03.00.01/phase-2/hr_train\H21-514972_H21-51497-2-_IMG019x034_0_3_0.bmp
C:/Dataset/202411_03.00.01/phase-2/lr_train\H21-514972_H21-51497-2-_IMG024x037_2_0_2.bmp	C:/Dataset/202411_03.00.01/phase-2/hr_train\H21-514972_H21-51497-2-_IMG024x037_2_0_2.bmp
C:/Dataset/202411_03.00.01/phase-2/lr_train\H21-514972_H21-51497-2-_IMG020x019_3_0_6.bmp	C:/Dataset/202411_03.00.01/phase-2/hr_train\H21-514972_H21-51497-2-_IMG020x019_3_0_6.bmp
C:/Dataset/202411_03.00.01/phase-2/lr_train\H_88-H_H18-38478-3-_IMG025x015_3_3_9.bmp	C:/Dataset/202411_03.00.01/phase-2/hr_train\H_88-H_H18-38478-3-_IMG025x015_3_3_9.bmp
C:/Dataset/202411_03.00.01/phase-2/lr_train\H21-514972_H21-51497-2-_IMG025x021_3_2_0.bmp	C:/Dataset/202411_03.00.01/phase-2/hr_train\H21-514972_H21-51497-2-_IMG025x021_3_2_0.bmp
C:/Dataset/202411_03.00.01/phase-2/lr_train\H_88-H_H18-38478-3-_IMG009x007_3_1_9.bmp	C:/Dataset/202411_03.00.01/phase-2/hr_train\H_88-H_H18-38478-3-_IMG009x007_3_1_9.bmp
C:/Dataset/202411_03.00.01/phase-2/lr_train\Q8b7-2H_H21-16985-2-_IMG006x009_0_1_2.bmp	C:/Dataset/202411_03.00.01/phase-2/hr_train\Q8b7-2H_H21-16985-2-_IMG006x009_0_1_2.bmp
C:/Dataset/202411_03.00.01/phase-2/lr_train\Q8b7-2H_H21-16985-2-_IMG017x016_1_3_7.bmp	C:/Dataset/202411_03.00.01/phase-2/hr_train\Q8b7-2H_H21-16985-2-_IMG017x016_1_3_7.bmp
C:/Dataset/202411_03.00.01/phase-2/lr_train\H_88-H_H18-38478-3-_IMG008x022_2_3_4.bmp	C:/Dataset/202411_03.00.01/phase-2/hr_train\H_88-H_H18-38478-3-_IMG008x022_2_3_4.bmp
C:/Dataset/202411_03.00.01/phase-2/lr_train\H_88-H_H18-38478-3-_IMG029x013_0_1_11.bmp	C:/Dataset/202411_03.00.01/phase-2/hr_train\H_88-H_H18-38478-3-_IMG029x013_0_1_11.bmp
C:/Dataset/202411_03.00.01/phase-2/lr_train\H_88-H_H18-38478-3-_IMG009x022_2_2_10.bmp	C:/Dataset/202411_03.00.01/phase-2/hr_train\H_88-H_H18-38478-3-_IMG009x022_2_2_10.bmp
C:/Dataset/202411_03.00.01/phase-2/lr_train\Q8b7-2H_H21-16985-2-_IMG006x012_2_0_3.bmp	C:/Dataset/202411_03.00.01/phase-2/hr_train\Q8b7-2H_H21-16985-2-_IMG006x012_2_0_3.bmp
C:/Dataset/202411_03.00.01/phase-2/lr_train\Q8b7-2H_H21-16985-2-_IMG007x004_1_1_0.bmp	C:/Dataset/202411_03.00.01/phase-2/hr_train\Q8b7-2H_H21-16985-2-_IMG007x004_1_1_0.bmp
C:/Dataset/202411_03.00.01/phase-2/lr_train\Q8b7-2H_H21-16985-2-_IMG019x009_1_1_10.bmp	C:/Dataset/202411_03.00.01/phase-2/hr_train\Q8b7-2H_H21-16985-2-_IMG019x009_1_1_10.bmp
C:/Dataset/202411_03.00.01/phase-2/lr_train\Q8b7-2H_H21-16985-2-_IMG008x024_0_2_6.bmp	C:/Dataset/202411_03.00.01/phase-2/hr_train\Q8b7-2H_H21-16985-2-_IMG008x024_0_2_6.bmp
C:/Dataset/202411_03.00.01/phase-2/lr_train\H_88-H_H18-38478-3-_IMG027x021_1_2_6.bmp	C:/Dataset/202411_03.00.01/phase-2/hr_train\H_88-H_H18-38478-3-_IMG027x021_1_2_6.bmp
C:/Dataset/202411_03.00.01/phase-2/lr_train\867-2H_H21-16985-1-_IMG034x008_2_2_3.bmp	C:/Dataset/202411_03.00.01/phase-2/hr_train\867-2H_H21-16985-1-_IMG034x008_2_2_3.bmp
C:/Dataset/202411_03.00.01/phase-2/lr_train\867-2H_H21-16985-1-_IMG012x013_3_2_3.bmp	C:/Dataset/202411_03.00.01/phase-2/hr_train\867-2H_H21-16985-1-_IMG012x013_3_2_3.bmp
C:/Dataset/202411_03.00.01/phase-2/lr_train\H21-514972_H21-51497-2-_IMG005x010_2_0_0.bmp	C:/Dataset/202411_03.00.01/phase-2/hr_train\H21-514972_H21-51497-2-_IMG005x010_2_0_0.bmp
C:/Dataset/202411_03.00.01/phase-2/lr_train\H_88-H_H18-38478-3-_IMG026x016_3_0_3.bmp	C:/Dataset/202411_03.00.01/phase-2/hr_train\H_88-H_H18-38478-3-_IMG026x016_3_0_3.bmp
C:/Dataset/202411_03.00.01/phase-2/lr_train\867-2H_H21-16985-1-_IMG008x014_2_2_9.bmp	C:/Dataset/202411_03.00.01/phase-2/hr_train\867-2H_H21-16985-1-_IMG008x014_2_2_9.bmp
C:/Dataset/202411_03.00.01/phase-2/lr_train\867-2H_H21-16985-1-_IMG031x004_1_1_0.bmp	C:/Dataset/202411_03.00.01/phase-2/hr_train\867-2H_H21-16985-1-_IMG031x004_1_1_0.bmp
C:/Dataset/202411_03.00.01/phase-2/lr_train\Q8b7-2H_H21-16985-2-_IMG012x007_3_2_1.bmp	C:/Dataset/202411_03.00.01/phase-2/hr_train\Q8b7-2H_H21-16985-2-_IMG012x007_3_2_1.bmp
C:/Dataset/202411_03.00.01/phase-2/lr_train\H_88-H_H18-38478-3-_IMG027x020_1_1_0.bmp	C:/Dataset/202411_03.00.01/phase-2/hr_train\H_88-H_H18-38478-3-_IMG027x020_1_1_0.bmp
C:/Dataset/202411_03.00.01/phase-2/lr_train\867-2H_H21-16985-1-_IMG005x007_3_3_11.bmp	C:/Dataset/202411_03.00.01/phase-2/hr_train\867-2H_H21-16985-1-_IMG005x007_3_3_11.bmp
C:/Dataset/202411_03.00.01/phase-2/lr_train\H_88-H_H18-38478-3-_IMG025x022_1_3_6.bmp	C:/Dataset/202411_03.00.01/phase-2/hr_train\H_88-H_H18-38478-3-_IMG025x022_1_3_6.bmp
C:/Dataset/202411_03.00.01/phase-2/lr_train\H21-514972_H21-51497-2-_IMG010x009_2_3_1.bmp	C:/Dataset/202411_03.00.01/phase-2/hr_train\H21-514972_H21-51497-2-_IMG010x009_2_3_1.bmp
C:/Dataset/202411_03.00.01/phase-2/lr_train\H_88-H_H18-38478-3-_IMG012x009_3_1_9.bmp	C:/Dataset/202411_03.00.01/phase-2/hr_train\H_88-H_H18-38478-3-_IMG012x009_3_1_9.bmp
C:/Dataset/202411_03.00.01/phase-2/lr_train\867-2H_H21-16985-1-_IMG030x006_1_0_6.bmp	C:/Dataset/202411_03.00.01/phase-2/hr_train\867-2H_H21-16985-1-_IMG030x006_1_0_6.bmp
C:/Dataset/202411_03.00.01/phase-2/lr_train\H_88-H_H18-38478-3-_IMG015x008_2_0_9.bmp	C:/Dataset/202411_03.00.01/phase-2/hr_train\H_88-H_H18-38478-3-_IMG015x008_2_0_9.bmp
C:/Dataset/202411_03.00.01/phase-2/lr_train\H_88-H_H18-38478-3-_IMG024x013_2_3_9.bmp	C:/Dataset/202411_03.00.01/phase-2/hr_train\H_88-H_H18-38478-3-_IMG024x013_2_3_9.bmp
C:/Dataset/202411_03.00.01/phase-2/lr_train\H_88-H_H18-38478-3-_IMG022x012_3_3_8.bmp	C:/Dataset/202411_03.00.01/phase-2/hr_train\H_88-H_H18-38478-3-_IMG022x012_3_3_8.bmp
C:/Dataset/202411_03.00.01/phase-2/lr_train\H_88-H_H18-38478-3-_IMG022x015_0_1_8.bmp	C:/Dataset/202411_03.00.01/phase-2/hr_train\H_88-H_H18-38478-3-_IMG022x015_0_1_8.bmp
C:/Dataset/202411_03.00.01/phase-2/lr_train\Q8b7-2H_H21-16985-2-_IMG008x024_3_2_9.bmp	C:/Dataset/202411_03.00.01/phase-2/hr_train\Q8b7-2H_H21-16985-2-_IMG008x024_3_2_9.bmp
C:/Dataset/202411_03.00.01/phase-2/lr_train\Q8b7-2H_H21-16985-2-_IMG007x008_3_3_10.bmp	C:/Dataset/202411_03.00.01/phase-2/hr_train\Q8b7-2H_H21-16985-2-_IMG007x008_3_3_10.bmp
C:/Dataset/202411_03.00.01/phase-2/lr_train\867-2H_H21-16985-1-_IMG031x012_3_1_12.bmp	C:/Dataset/202411_03.00.01/phase-2/hr_train\867-2H_H21-16985-1-_IMG031x012_3_1_12.bmp
C:/Dataset/202411_03.00.01/phase-2/lr_train\H_88-H_H18-38478-3-_IMG014x019_0_0_3.bmp	C:/Dataset/202411_03.00.01/phase-2/hr_train\H_88-H_H18-38478-3-_IMG014x019_0_0_3.bmp
C:/Dataset/202411_03.00.01/phase-2/lr_train\Q8b7-2H_H21-16985-2-_IMG017x011_1_1_5.bmp	C:/Dataset/202411_03.00.01/phase-2/hr_train\Q8b7-2H_H21-16985-2-_IMG017x011_1_1_5.bmp
C:/Dataset/202411_03.00.01/phase-2/lr_train\H_88-H_H18-38478-3-_IMG009x009_2_3_1.bmp	C:/Dataset/202411_03.00.01/phase-2/hr_train\H_88-H_H18-38478-3-_IMG009x009_2_3_1.bmp
C:/Dataset/202411_03.00.01/phase-2/lr_train\H21-514972_H21-51497-2-_IMG008x010_2_3_3.bmp	C:/Dataset/202411_03.00.01/phase-2/hr_train\H21-514972_H21-51497-2-_IMG008x010_2_3_3.bmp
C:/Dataset/202411_03.00.01/phase-2/lr_train\867-2H_H21-16985-1-_IMG027x006_2_3_8.bmp	C:/Dataset/202411_03.00.01/phase-2/hr_train\867-2H_H21-16985-1-_IMG027x006_2_3_8.bmp
C:/Dataset/202411_03.00.01/phase-2/lr_train\H_88-H_H18-38478-3-_IMG022x014_1_2_6.bmp	C:/Dataset/202411_03.00.01/phase-2/hr_train\H_88-H_H18-38478-3-_IMG022x014_1_2_6.bmp
C:/Dataset/202411_03.00.01/phase-2/lr_train\H_88-H_H18-38478-3-_IMG023x022_3_1_0.bmp	C:/Dataset/202411_03.00.01/phase-2/hr_train\H_88-H_H18-38478-3-_IMG023x022_3_1_0.bmp
C:/Dataset/202411_03.00.01/phase-2/lr_train\867-2H_H21-16985-1-_IMG031x008_2_0_3.bmp	C:/Dataset/202411_03.00.01/phase-2/hr_train\867-2H_H21-16985-1-_IMG031x008_2_0_3.bmp
C:/Dataset/202411_03.00.01/phase-2/lr_train\H_88-H_H18-38478-3-_IMG005x022_3_3_10.bmp	C:/Dataset/202411_03.00.01/phase-2/hr_train\H_88-H_H18-38478-3-_IMG005x022_3_3_10.bmp
C:/Dataset/202411_03.00.01/phase-2/lr_train\867-2H_H21-16985-1-_IMG027x011_2_1_10.bmp	C:/Dataset/202411_03.00.01/phase-2/hr_train\867-2H_H21-16985-1-_IMG027x011_2_1_10.bmp
C:/Dataset/202411_03.00.01/phase-2/lr_train\Q8b7-2H_H21-16985-2-_IMG003x005_1_0_5.bmp	C:/Dataset/202411_03.00.01/phase-2/hr_train\Q8b7-2H_H21-16985-2-_IMG003x005_1_0_5.bmp
C:/Dataset/202411_03.00.01/phase-2/lr_train\H_88-H_H18-38478-3-_IMG011x023_1_3_10.bmp	C:/Dataset/202411_03.00.01/phase-2/hr_train\H_88-H_H18-38478-3-_IMG011x023_1_3_10.bmp
C:/Dataset/202411_03.00.01/phase-2/lr_train\H_88-H_H18-38478-3-_IMG011x018_1_1_4.bmp	C:/Dataset/202411_03.00.01/phase-2/hr_train\H_88-H_H18-38478-3-_IMG011x018_1_1_4.bmp
C:/Dataset/202411_03.00.01/phase-2/lr_train\H_88-H_H18-38478-3-_IMG012x004_3_2_4.bmp	C:/Dataset/202411_03.00.01/phase-2/hr_train\H_88-H_H18-38478-3-_IMG012x004_3_2_4.bmp
C:/Dataset/202411_03.00.01/phase-2/lr_train\867-2H_H21-16985-1-_IMG005x007_3_2_3.bmp	C:/Dataset/202411_03.00.01/phase-2/hr_train\867-2H_H21-16985-1-_IMG005x007_3_2_3.bmp
C:/Dataset/202411_03.00.01/phase-2/lr_train\H_88-H_H18-38478-3-_IMG024x009_2_0_3.bmp	C:/Dataset/202411_03.00.01/phase-2/hr_train\H_88-H_H18-38478-3-_IMG024x009_2_0_3.bmp
C:/Dataset/202411_03.00.01/phase-2/lr_train\867-2H_H21-16985-1-_IMG005x013_3_0_5.bmp	C:/Dataset/202411_03.00.01/phase-2/hr_train\867-2H_H21-16985-1-_IMG005x013_3_0_5.bmp
C:/Dataset/202411_03.00.01/phase-2/lr_train\H_88-H_H18-38478-3-_IMG022x014_1_0_8.bmp	C:/Dataset/202411_03.00.01/phase-2/hr_train\H_88-H_H18-38478-3-_IMG022x014_1_0_8.bmp
C:/Dataset/202411_03.00.01/phase-2/lr_train\H_88-H_H18-38478-3-_IMG028x010_0_0_8.bmp	C:/Dataset/202411_03.00.01/phase-2/hr_train\H_88-H_H18-38478-3-_IMG028x010_0_0_8.bmp
C:/Dataset/202411_03.00.01/phase-2/lr_train\H_88-H_H18-38478-3-_IMG009x009_2_3_8.bmp	C:/Dataset/202411_03.00.01/phase-2/hr_train\H_88-H_H18-38478-3-_IMG009x009_2_3_8.bmp
C:/Dataset/202411_03.00.01/phase-2/lr_train\Q8b7-2H_H21-16985-2-_IMG015x012_3_3_0.bmp	C:/Dataset/202411_03.00.01/phase-2/hr_train\Q8b7-2H_H21-16985-2-_IMG015x012_3_3_0.bmp
C:/Dataset/202411_03.00.01/phase-2/lr_train\867-2H_H21-16985-1-_IMG031x008_0_1_1.bmp	C:/Dataset/202411_03.00.01/phase-2/hr_train\867-2H_H21-16985-1-_IMG031x008_0_1_1.bmp
C:/Dataset/202411_03.00.01/phase-2/lr_train\H_88-H_H18-38478-3-_IMG011x007_3_1_6.bmp	C:/Dataset/202411_03.00.01/phase-2/hr_train\H_88-H_H18-38478-3-_IMG011x007_3_1_6.bmp
C:/Dataset/202411_03.00.01/phase-2/lr_train\H_88-H_H18-38478-3-_IMG026x016_3_1_13.bmp	C:/Dataset/202411_03.00.01/phase-2/hr_train\H_88-H_H18-38478-3-_IMG026x016_3_1_13.bmp
C:/Dataset/202411_03.00.01/phase-2/lr_train\H21-514972_H21-51497-2-_IMG026x023_0_0_2.bmp	C:/Dataset/202411_03.00.01/phase-2/hr_train\H21-514972_H21-51497-2-_IMG026x023_0_0_2.bmp
C:/Dataset/202411_03.00.01/phase-2/lr_train\H_88-H_H18-38478-3-_IMG014x004_0_2_6.bmp	C:/Dataset/202411_03.00.01/phase-2/hr_train\H_88-H_H18-38478-3-_IMG014x004_0_2_6.bmp
C:/Dataset/202411_03.00.01/phase-2/lr_train\867-2H_H21-16985-1-_IMG035x011_1_2_2.bmp	C:/Dataset/202411_03.00.01/phase-2/hr_train\867-2H_H21-16985-1-_IMG035x011_1_2_2.bmp
C:/Dataset/202411_03.00.01/phase-2/lr_train\867-2H_H21-16985-1-_IMG030x007_2_2_8.bmp	C:/Dataset/202411_03.00.01/phase-2/hr_train\867-2H_H21-16985-1-_IMG030x007_2_2_8.bmp
C:/Dataset/202411_03.00.01/phase-2/lr_train\H21-514972_H21-51497-2-_IMG020x036_3_0_6.bmp	C:/Dataset/202411_03.00.01/phase-2/hr_train\H21-514972_H21-51497-2-_IMG020x036_3_0_6.bmp
C:/Dataset/202411_03.00.01/phase-2/lr_train\H_88-H_H18-38478-3-_IMG011x007_0_2_1.bmp	C:/Dataset/202411_03.00.01/phase-2/hr_train\H_88-H_H18-38478-3-_IMG011x007_0_2_1.bmp
C:/Dataset/202411_03.00.01/phase-2/lr_train\H_88-H_H18-38478-3-_IMG027x020_3_3_12.bmp	C:/Dataset/202411_03.00.01/phase-2/hr_train\H_88-H_H18-38478-3-_IMG027x020_3_3_12.bmp
C:/Dataset/202411_03.00.01/phase-2/lr_train\H_88-H_H18-38478-3-_IMG029x015_2_2_10.bmp	C:/Dataset/202411_03.00.01/phase-2/hr_train\H_88-H_H18-38478-3-_IMG029x015_2_2_10.bmp
C:/Dataset/202411_03.00.01/phase-2/lr_train\H_88-H_H18-38478-3-_IMG023x009_3_1_8.bmp	C:/Dataset/202411_03.00.01/phase-2/hr_train\H_88-H_H18-38478-3-_IMG023x009_3_1_8.bmp
C:/Dataset/202411_03.00.01/phase-2/lr_train\H_88-H_H18-38478-3-_IMG025x025_3_3_10.bmp	C:/Dataset/202411_03.00.01/phase-2/hr_train\H_88-H_H18-38478-3-_IMG025x025_3_3_10.bmp
C:/Dataset/202411_03.00.01/phase-2/lr_train\Q8b7-2H_H21-16985-2-_IMG008x004_2_0_5.bmp	C:/Dataset/202411_03.00.01/phase-2/hr_train\Q8b7-2H_H21-16985-2-_IMG008x004_2_0_5.bmp
C:/Dataset/202411_03.00.01/phase-2/lr_train\H21-514972_H21-51497-2-_IMG018x027_0_0_0.bmp	C:/Dataset/202411_03.00.01/phase-2/hr_train\H21-514972_H21-51497-2-_IMG018x027_0_0_0.bmp
C:/Dataset/202411_03.00.01/phase-2/lr_train\H21-514974_H21-51497-4-_IMG005x023_3_3_0.bmp	C:/Dataset/202411_03.00.01/phase-2/hr_train\H21-514974_H21-51497-4-_IMG005x023_3_3_0.bmp
C:/Dataset/202411_03.00.01/phase-2/lr_train\H_88-H_H18-38478-3-_IMG026x024_2_2_0.bmp	C:/Dataset/202411_03.00.01/phase-2/hr_train\H_88-H_H18-38478-3-_IMG026x024_2_2_0.bmp
C:/Dataset/202411_03.00.01/phase-2/lr_train\H21-514972_H21-51497-2-_IMG022x014_3_3_4.bmp	C:/Dataset/202411_03.00.01/phase-2/hr_train\H21-514972_H21-51497-2-_IMG022x014_3_3_4.bmp
C:/Dataset/202411_03.00.01/phase-2/lr_train\H21-514972_H21-51497-2-_IMG021x018_2_0_0.bmp	C:/Dataset/202411_03.00.01/phase-2/hr_train\H21-514972_H21-51497-2-_IMG021x018_2_0_0.bmp
C:/Dataset/202411_03.00.01/phase-2/lr_train\H21-514972_H21-51497-2-_IMG008x008_3_2_0.bmp	C:/Dataset/202411_03.00.01/phase-2/hr_train\H21-514972_H21-51497-2-_IMG008x008_3_2_0.bmp
C:/Dataset/202411_03.00.01/phase-2/lr_train\H21-514972_H21-51497-2-_IMG011x012_2_3_3.bmp	C:/Dataset/202411_03.00.01/phase-2/hr_train\H21-514972_H21-51497-2-_IMG011x012_2_3_3.bmp
C:/Dataset/202411_03.00.01/phase-2/lr_train\H21-514974_H21-51497-4-_IMG005x023_0_3_0.bmp	C:/Dataset/202411_03.00.01/phase-2/hr_train\H21-514974_H21-51497-4-_IMG005x023_0_3_0.bmp
C:/Dataset/202411_03.00.01/phase-2/lr_train\H21-514974_H21-51497-4-_IMG003x018_3_0_3.bmp	C:/Dataset/202411_03.00.01/phase-2/hr_train\H21-514974_H21-51497-4-_IMG003x018_3_0_3.bmp
C:/Dataset/202411_03.00.01/phase-2/lr_train\867-2H_H21-16985-1-_IMG028x006_0_1_2.bmp	C:/Dataset/202411_03.00.01/phase-2/hr_train\867-2H_H21-16985-1-_IMG028x006_0_1_2.bmp
C:/Dataset/202411_03.00.01/phase-2/lr_train\H_88-H_H18-38478-3-_IMG027x018_2_3_10.bmp	C:/Dataset/202411_03.00.01/phase-2/hr_train\H_88-H_H18-38478-3-_IMG027x018_2_3_10.bmp
C:/Dataset/202411_03.00.01/phase-2/lr_train\H21-514972_H21-51497-2-_IMG012x012_1_2_10.bmp	C:/Dataset/202411_03.00.01/phase-2/hr_train\H21-514972_H21-51497-2-_IMG012x012_1_2_10.bmp
C:/Dataset/202411_03.00.01/phase-2/lr_train\H_88-H_H18-38478-3-_IMG005x019_2_2_1.bmp	C:/Dataset/202411_03.00.01/phase-2/hr_train\H_88-H_H18-38478-3-_IMG005x019_2_2_1.bmp
C:/Dataset/202411_03.00.01/phase-2/lr_train\H21-514972_H21-51497-2-_IMG012x011_2_1_4.bmp	C:/Dataset/202411_03.00.01/phase-2/hr_train\H21-514972_H21-51497-2-_IMG012x011_2_1_4.bmp
C:/Dataset/202411_03.00.01/phase-2/lr_train\867-2H_H21-16985-1-_IMG005x013_1_1_3.bmp	C:/Dataset/202411_03.00.01/phase-2/hr_train\867-2H_H21-16985-1-_IMG005x013_1_1_3.bmp
C:/Dataset/202411_03.00.01/phase-2/lr_train\867-2H_H21-16985-1-_IMG009x008_1_1_2.bmp	C:/Dataset/202411_03.00.01/phase-2/hr_train\867-2H_H21-16985-1-_IMG009x008_1_1_2.bmp
C:/Dataset/202411_03.00.01/phase-2/lr_train\H21-514972_H21-51497-2-_IMG021x035_2_1_6.bmp	C:/Dataset/202411_03.00.01/phase-2/hr_train\H21-514972_H21-51497-2-_IMG021x035_2_1_6.bmp
C:/Dataset/202411_03.00.01/phase-2/lr_train\H_88-H_H18-38478-3-_IMG030x006_0_0_0.bmp	C:/Dataset/202411_03.00.01/phase-2/hr_train\H_88-H_H18-38478-3-_IMG030x006_0_0_0.bmp
C:/Dataset/202411_03.00.01/phase-2/lr_train\H21-514972_H21-51497-2-_IMG006x010_2_3_0.bmp	C:/Dataset/202411_03.00.01/phase-2/hr_train\H21-514972_H21-51497-2-_IMG006x010_2_3_0.bmp
C:/Dataset/202411_03.00.01/phase-2/lr_train\Q8b7-2H_H21-16985-2-_IMG011x004_1_3_1.bmp	C:/Dataset/202411_03.00.01/phase-2/hr_train\Q8b7-2H_H21-16985-2-_IMG011x004_1_3_1.bmp
C:/Dataset/202411_03.00.01/phase-2/lr_train\H21-514974_H21-51497-4-_IMG011x010_2_1_9.bmp	C:/Dataset/202411_03.00.01/phase-2/hr_train\H21-514974_H21-51497-4-_IMG011x010_2_1_9.bmp
C:/Dataset/202411_03.00.01/phase-2/lr_train\H_88-H_H18-38478-3-_IMG012x018_0_0_11.bmp	C:/Dataset/202411_03.00.01/phase-2/hr_train\H_88-H_H18-38478-3-_IMG012x018_0_0_11.bmp
C:/Dataset/202411_03.00.01/phase-2/lr_train\Q8b7-2H_H21-16985-2-_IMG014x008_2_0_6.bmp	C:/Dataset/202411_03.00.01/phase-2/hr_train\Q8b7-2H_H21-16985-2-_IMG014x008_2_0_6.bmp
C:/Dataset/202411_03.00.01/phase-2/lr_train\H21-514974_H21-51497-4-_IMG029x026_2_2_2.bmp	C:/Dataset/202411_03.00.01/phase-2/hr_train\H21-514974_H21-51497-4-_IMG029x026_2_2_2.bmp
C:/Dataset/202411_03.00.01/phase-2/lr_train\H_88-H_H18-38478-3-_IMG010x013_2_2_8.bmp	C:/Dataset/202411_03.00.01/phase-2/hr_train\H_88-H_H18-38478-3-_IMG010x013_2_2_8.bmp
C:/Dataset/202411_03.00.01/phase-2/lr_train\H21-514972_H21-51497-2-_IMG016x009_1_2_5.bmp	C:/Dataset/202411_03.00.01/phase-2/hr_train\H21-514972_H21-51497-2-_IMG016x009_1_2_5.bmp
C:/Dataset/202411_03.00.01/phase-2/lr_train\Q8b7-2H_H21-16985-2-_IMG007x012_1_1_1.bmp	C:/Dataset/202411_03.00.01/phase-2/hr_train\Q8b7-2H_H21-16985-2-_IMG007x012_1_1_1.bmp
C:/Dataset/202411_03.00.01/phase-2/lr_train\H_88-H_H18-38478-3-_IMG011x019_1_3_6.bmp	C:/Dataset/202411_03.00.01/phase-2/hr_train\H_88-H_H18-38478-3-_IMG011x019_1_3_6.bmp
C:/Dataset/202411_03.00.01/phase-2/lr_train\H_88-H_H18-38478-3-_IMG023x009_3_1_1.bmp	C:/Dataset/202411_03.00.01/phase-2/hr_train\H_88-H_H18-38478-3-_IMG023x009_3_1_1.bmp
C:/Dataset/202411_03.00.01/phase-2/lr_train\H21-514974_H21-51497-4-_IMG003x014_1_2_6.bmp	C:/Dataset/202411_03.00.01/phase-2/hr_train\H21-514974_H21-51497-4-_IMG003x014_1_2_6.bmp
C:/Dataset/202411_03.00.01/phase-2/lr_train\H_88-H_H18-38478-3-_IMG029x021_0_1_4.bmp	C:/Dataset/202411_03.00.01/phase-2/hr_train\H_88-H_H18-38478-3-_IMG029x021_0_1_4.bmp
C:/Dataset/202411_03.00.01/phase-2/lr_train\867-2H_H21-16985-1-_IMG029x007_3_1_4.bmp	C:/Dataset/202411_03.00.01/phase-2/hr_train\867-2H_H21-16985-1-_IMG029x007_3_1_4.bmp
C:/Dataset/202411_03.00.01/phase-2/lr_train\H_88-H_H18-38478-3-_IMG020x019_2_1_12.bmp	C:/Dataset/202411_03.00.01/phase-2/hr_train\H_88-H_H18-38478-3-_IMG020x019_2_1_12.bmp
C:/Dataset/202411_03.00.01/phase-2/lr_train\H_88-H_H18-38478-3-_IMG025x009_0_3_12.bmp	C:/Dataset/202411_03.00.01/phase-2/hr_train\H_88-H_H18-38478-3-_IMG025x009_0_3_12.bmp
C:/Dataset/202411_03.00.01/phase-2/lr_train\H21-514974_H21-51497-4-_IMG007x007_0_3_2.bmp	C:/Dataset/202411_03.00.01/phase-2/hr_train\H21-514974_H21-51497-4-_IMG007x007_0_3_2.bmp
C:/Dataset/202411_03.00.01/phase-2/lr_train\867-2H_H21-16985-1-_IMG010x015_2_2_0.bmp	C:/Dataset/202411_03.00.01/phase-2/hr_train\867-2H_H21-16985-1-_IMG010x015_2_2_0.bmp
C:/Dataset/202411_03.00.01/phase-2/lr_train\H_88-H_H18-38478-3-_IMG027x021_2_3_12.bmp	C:/Dataset/202411_03.00.01/phase-2/hr_train\H_88-H_H18-38478-3-_IMG027x021_2_3_12.bmp
C:/Dataset/202411_03.00.01/phase-2/lr_train\H21-514972_H21-51497-2-_IMG027x037_3_2_1.bmp	C:/Dataset/202411_03.00.01/phase-2/hr_train\H21-514972_H21-51497-2-_IMG027x037_3_2_1.bmp
C:/Dataset/202411_03.00.01/phase-2/lr_train\H21-514972_H21-51497-2-_IMG017x032_3_2_0.bmp	C:/Dataset/202411_03.00.01/phase-2/hr_train\H21-514972_H21-51497-2-_IMG017x032_3_2_0.bmp
C:/Dataset/202411_03.00.01/phase-2/lr_train\H_88-H_H18-38478-3-_IMG026x009_2_3_1.bmp	C:/Dataset/202411_03.00.01/phase-2/hr_train\H_88-H_H18-38478-3-_IMG026x009_2_3_1.bmp
C:/Dataset/202411_03.00.01/phase-2/lr_train\Q8b7-2H_H21-16985-2-_IMG014x014_1_0_2.bmp	C:/Dataset/202411_03.00.01/phase-2/hr_train\Q8b7-2H_H21-16985-2-_IMG014x014_1_0_2.bmp
C:/Dataset/202411_03.00.01/phase-2/lr_train\H21-514972_H21-51497-2-_IMG021x023_0_0_4.bmp	C:/Dataset/202411_03.00.01/phase-2/hr_train\H21-514972_H21-51497-2-_IMG021x023_0_0_4.bmp
C:/Dataset/202411_03.00.01/phase-2/lr_train\H21-514974_H21-51497-4-_IMG003x015_3_2_6.bmp	C:/Dataset/202411_03.00.01/phase-2/hr_train\H21-514974_H21-51497-4-_IMG003x015_3_2_6.bmp
C:/Dataset/202411_03.00.01/phase-2/lr_train\H_88-H_H18-38478-3-_IMG013x010_0_1_4.bmp	C:/Dataset/202411_03.00.01/phase-2/hr_train\H_88-H_H18-38478-3-_IMG013x010_0_1_4.bmp
C:/Dataset/202411_03.00.01/phase-2/lr_train\867-2H_H21-16985-1-_IMG028x015_1_3_4.bmp	C:/Dataset/202411_03.00.01/phase-2/hr_train\867-2H_H21-16985-1-_IMG028x015_1_3_4.bmp
C:/Dataset/202411_03.00.01/phase-2/lr_train\H21-514974_H21-51497-4-_IMG005x014_0_3_9.bmp	C:/Dataset/202411_03.00.01/phase-2/hr_train\H21-514974_H21-51497-4-_IMG005x014_0_3_9.bmp
C:/Dataset/202411_03.00.01/phase-2/lr_train\867-2H_H21-16985-1-_IMG030x006_2_0_4.bmp	C:/Dataset/202411_03.00.01/phase-2/hr_train\867-2H_H21-16985-1-_IMG030x006_2_0_4.bmp
C:/Dataset/202411_03.00.01/phase-2/lr_train\Q8b7-2H_H21-16985-2-_IMG009x009_1_3_8.bmp	C:/Dataset/202411_03.00.01/phase-2/hr_train\Q8b7-2H_H21-16985-2-_IMG009x009_1_3_8.bmp
C:/Dataset/202411_03.00.01/phase-2/lr_train\H21-514974_H21-51497-4-_IMG024x029_0_3_10.bmp	C:/Dataset/202411_03.00.01/phase-2/hr_train\H21-514974_H21-51497-4-_IMG024x029_0_3_10.bmp
C:/Dataset/202411_03.00.01/phase-2/lr_train\H21-514972_H21-51497-2-_IMG011x009_2_2_0.bmp	C:/Dataset/202411_03.00.01/phase-2/hr_train\H21-514972_H21-51497-2-_IMG011x009_2_2_0.bmp
C:/Dataset/202411_03.00.01/phase-2/lr_train\867-2H_H21-16985-1-_IMG013x009_1_1_2.bmp	C:/Dataset/202411_03.00.01/phase-2/hr_train\867-2H_H21-16985-1-_IMG013x009_1_1_2.bmp
C:/Dataset/202411_03.00.01/phase-2/lr_train\H_88-H_H18-38478-3-_IMG023x021_0_2_2.bmp	C:/Dataset/202411_03.00.01/phase-2/hr_train\H_88-H_H18-38478-3-_IMG023x021_0_2_2.bmp
C:/Dataset/202411_03.00.01/phase-2/lr_train\H_88-H_H18-38478-3-_IMG027x013_1_2_7.bmp	C:/Dataset/202411_03.00.01/phase-2/hr_train\H_88-H_H18-38478-3-_IMG027x013_1_2_7.bmp
C:/Dataset/202411_03.00.01/phase-2/lr_train\867-2H_H21-16985-1-_IMG008x012_1_1_4.bmp	C:/Dataset/202411_03.00.01/phase-2/hr_train\867-2H_H21-16985-1-_IMG008x012_1_1_4.bmp
C:/Dataset/202411_03.00.01/phase-2/lr_train\H21-514972_H21-51497-2-_IMG008x009_1_2_3.bmp	C:/Dataset/202411_03.00.01/phase-2/hr_train\H21-514972_H21-51497-2-_IMG008x009_1_2_3.bmp
C:/Dataset/202411_03.00.01/phase-2/lr_train\Q8b7-2H_H21-16985-2-_IMG014x017_1_2_11.bmp	C:/Dataset/202411_03.00.01/phase-2/hr_train\Q8b7-2H_H21-16985-2-_IMG014x017_1_2_11.bmp
C:/Dataset/202411_03.00.01/phase-2/lr_train\H_88-H_H18-38478-3-_IMG022x011_2_2_13.bmp	C:/Dataset/202411_03.00.01/phase-2/hr_train\H_88-H_H18-38478-3-_IMG022x011_2_2_13.bmp
C:/Dataset/202411_03.00.01/phase-2/lr_train\Q8b7-2H_H21-16985-2-_IMG011x009_2_0_7.bmp	C:/Dataset/202411_03.00.01/phase-2/hr_train\Q8b7-2H_H21-16985-2-_IMG011x009_2_0_7.bmp
C:/Dataset/202411_03.00.01/phase-2/lr_train\867-2H_H21-16985-1-_IMG005x008_3_2_11.bmp	C:/Dataset/202411_03.00.01/phase-2/hr_train\867-2H_H21-16985-1-_IMG005x008_3_2_11.bmp
C:/Dataset/202411_03.00.01/phase-2/lr_train\H21-514972_H21-51497-2-_IMG023x023_2_2_2.bmp	C:/Dataset/202411_03.00.01/phase-2/hr_train\H21-514972_H21-51497-2-_IMG023x023_2_2_2.bmp
C:/Dataset/202411_03.00.01/phase-2/lr_train\H_88-H_H18-38478-3-_IMG008x023_2_3_7.bmp	C:/Dataset/202411_03.00.01/phase-2/hr_train\H_88-H_H18-38478-3-_IMG008x023_2_3_7.bmp
C:/Dataset/202411_03.00.01/phase-2/lr_train\H_88-H_H18-38478-3-_IMG028x024_2_3_6.bmp	C:/Dataset/202411_03.00.01/phase-2/hr_train\H_88-H_H18-38478-3-_IMG028x024_2_3_6.bmp
C:/Dataset/202411_03.00.01/phase-2/lr_train\H_88-H_H18-38478-3-_IMG009x012_3_0_8.bmp	C:/Dataset/202411_03.00.01/phase-2/hr_train\H_88-H_H18-38478-3-_IMG009x012_3_0_8.bmp
C:/Dataset/202411_03.00.01/phase-2/lr_train\H_88-H_H18-38478-3-_IMG023x009_2_2_7.bmp	C:/Dataset/202411_03.00.01/phase-2/hr_train\H_88-H_H18-38478-3-_IMG023x009_2_2_7.bmp
C:/Dataset/202411_03.00.01/phase-2/lr_train\H_88-H_H18-38478-3-_IMG030x009_2_0_3.bmp	C:/Dataset/202411_03.00.01/phase-2/hr_train\H_88-H_H18-38478-3-_IMG030x009_2_0_3.bmp
C:/Dataset/202411_03.00.01/phase-2/lr_train\H21-514974_H21-51497-4-_IMG009x014_0_3_1.bmp	C:/Dataset/202411_03.00.01/phase-2/hr_train\H21-514974_H21-51497-4-_IMG009x014_0_3_1.bmp
C:/Dataset/202411_03.00.01/phase-2/lr_train\Q8b7-2H_H21-16985-2-_IMG017x010_0_2_9.bmp	C:/Dataset/202411_03.00.01/phase-2/hr_train\Q8b7-2H_H21-16985-2-_IMG017x010_0_2_9.bmp
C:/Dataset/202411_03.00.01/phase-2/lr_train\H_88-H_H18-38478-3-_IMG013x012_2_2_2.bmp	C:/Dataset/202411_03.00.01/phase-2/hr_train\H_88-H_H18-38478-3-_IMG013x012_2_2_2.bmp
C:/Dataset/202411_03.00.01/phase-2/lr_train\H21-514974_H21-51497-4-_IMG030x025_3_2_3.bmp	C:/Dataset/202411_03.00.01/phase-2/hr_train\H21-514974_H21-51497-4-_IMG030x025_3_2_3.bmp
C:/Dataset/202411_03.00.01/phase-2/lr_train\H21-514974_H21-51497-4-_IMG022x029_3_1_4.bmp	C:/Dataset/202411_03.00.01/phase-2/hr_train\H21-514974_H21-51497-4-_IMG022x029_3_1_4.bmp
C:/Dataset/202411_03.00.01/phase-2/lr_train\H_88-H_H18-38478-3-_IMG010x012_1_3_9.bmp	C:/Dataset/202411_03.00.01/phase-2/hr_train\H_88-H_H18-38478-3-_IMG010x012_1_3_9.bmp
C:/Dataset/202411_03.00.01/phase-2/lr_train\H21-514972_H21-51497-2-_IMG011x007_2_2_6.bmp	C:/Dataset/202411_03.00.01/phase-2/hr_train\H21-514972_H21-51497-2-_IMG011x007_2_2_6.bmp
C:/Dataset/202411_03.00.01/phase-2/lr_train\H_88-H_H18-38478-3-_IMG024x024_1_1_7.bmp	C:/Dataset/202411_03.00.01/phase-2/hr_train\H_88-H_H18-38478-3-_IMG024x024_1_1_7.bmp
C:/Dataset/202411_03.00.01/phase-2/lr_train\H21-514974_H21-51497-4-_IMG009x014_0_1_6.bmp	C:/Dataset/202411_03.00.01/phase-2/hr_train\H21-514974_H21-51497-4-_IMG009x014_0_1_6.bmp
C:/Dataset/202411_03.00.01/phase-2/lr_train\H_88-H_H18-38478-3-_IMG022x021_0_0_10.bmp	C:/Dataset/202411_03.00.01/phase-2/hr_train\H_88-H_H18-38478-3-_IMG022x021_0_0_10.bmp
C:/Dataset/202411_03.00.01/phase-2/lr_train\867-2H_H21-16985-1-_IMG029x008_0_3_1.bmp	C:/Dataset/202411_03.00.01/phase-2/hr_train\867-2H_H21-16985-1-_IMG029x008_0_3_1.bmp
C:/Dataset/202411_03.00.01/phase-2/lr_train\H_88-H_H18-38478-3-_IMG012x016_0_3_2.bmp	C:/Dataset/202411_03.00.01/phase-2/hr_train\H_88-H_H18-38478-3-_IMG012x016_0_3_2.bmp
C:/Dataset/202411_03.00.01/phase-2/lr_train\Q8b7-2H_H21-16985-2-_IMG006x007_1_3_11.bmp	C:/Dataset/202411_03.00.01/phase-2/hr_train\Q8b7-2H_H21-16985-2-_IMG006x007_1_3_11.bmp
C:/Dataset/202411_03.00.01/phase-2/lr_train\Q8b7-2H_H21-16985-2-_IMG012x019_2_0_2.bmp	C:/Dataset/202411_03.00.01/phase-2/hr_train\Q8b7-2H_H21-16985-2-_IMG012x019_2_0_2.bmp
C:/Dataset/202411_03.00.01/phase-2/lr_train\H21-514972_H21-51497-2-_IMG022x019_3_0_7.bmp	C:/Dataset/202411_03.00.01/phase-2/hr_train\H21-514972_H21-51497-2-_IMG022x019_3_0_7.bmp
C:/Dataset/202411_03.00.01/phase-2/lr_train\H_88-H_H18-38478-3-_IMG008x006_0_1_3.bmp	C:/Dataset/202411_03.00.01/phase-2/hr_train\H_88-H_H18-38478-3-_IMG008x006_0_1_3.bmp
C:/Dataset/202411_03.00.01/phase-2/lr_train\867-2H_H21-16985-1-_IMG034x015_0_1_2.bmp	C:/Dataset/202411_03.00.01/phase-2/hr_train\867-2H_H21-16985-1-_IMG034x015_0_1_2.bmp
C:/Dataset/202411_03.00.01/phase-2/lr_train\H21-514974_H21-51497-4-_IMG014x030_0_0_9.bmp	C:/Dataset/202411_03.00.01/phase-2/hr_train\H21-514974_H21-51497-4-_IMG014x030_0_0_9.bmp
C:/Dataset/202411_03.00.01/phase-2/lr_train\867-2H_H21-16985-1-_IMG015x012_0_3_8.bmp	C:/Dataset/202411_03.00.01/phase-2/hr_train\867-2H_H21-16985-1-_IMG015x012_0_3_8.bmp
C:/Dataset/202411_03.00.01/phase-2/lr_train\H21-514974_H21-51497-4-_IMG002x018_0_3_3.bmp	C:/Dataset/202411_03.00.01/phase-2/hr_train\H21-514974_H21-51497-4-_IMG002x018_0_3_3.bmp
C:/Dataset/202411_03.00.01/phase-2/lr_train\H21-514974_H21-51497-4-_IMG028x027_2_0_7.bmp	C:/Dataset/202411_03.00.01/phase-2/hr_train\H21-514974_H21-51497-4-_IMG028x027_2_0_7.bmp
C:/Dataset/202411_03.00.01/phase-2/lr_train\H21-514974_H21-51497-4-_IMG024x025_2_1_2.bmp	C:/Dataset/202411_03.00.01/phase-2/hr_train\H21-514974_H21-51497-4-_IMG024x025_2_1_2.bmp
C:/Dataset/202411_03.00.01/phase-2/lr_train\H_88-H_H18-38478-3-_IMG026x012_1_2_3.bmp	C:/Dataset/202411_03.00.01/phase-2/hr_train\H_88-H_H18-38478-3-_IMG026x012_1_2_3.bmp
C:/Dataset/202411_03.00.01/phase-2/lr_train\H_88-H_H18-38478-3-_IMG011x023_0_1_10.bmp	C:/Dataset/202411_03.00.01/phase-2/hr_train\H_88-H_H18-38478-3-_IMG011x023_0_1_10.bmp
C:/Dataset/202411_03.00.01/phase-2/lr_train\Q8b7-2H_H21-16985-2-_IMG008x024_1_1_7.bmp	C:/Dataset/202411_03.00.01/phase-2/hr_train\Q8b7-2H_H21-16985-2-_IMG008x024_1_1_7.bmp
C:/Dataset/202411_03.00.01/phase-2/lr_train\H21-514972_H21-51497-2-_IMG012x010_1_0_3.bmp	C:/Dataset/202411_03.00.01/phase-2/hr_train\H21-514972_H21-51497-2-_IMG012x010_1_0_3.bmp
C:/Dataset/202411_03.00.01/phase-2/lr_train\867-2H_H21-16985-1-_IMG007x014_1_2_6.bmp	C:/Dataset/202411_03.00.01/phase-2/hr_train\867-2H_H21-16985-1-_IMG007x014_1_2_6.bmp
C:/Dataset/202411_03.00.01/phase-2/lr_train\Q8b7-2H_H21-16985-2-_IMG008x025_3_0_11.bmp	C:/Dataset/202411_03.00.01/phase-2/hr_train\Q8b7-2H_H21-16985-2-_IMG008x025_3_0_11.bmp
C:/Dataset/202411_03.00.01/phase-2/lr_train\867-2H_H21-16985-1-_IMG030x011_2_1_1.bmp	C:/Dataset/202411_03.00.01/phase-2/hr_train\867-2H_H21-16985-1-_IMG030x011_2_1_1.bmp
C:/Dataset/202411_03.00.01/phase-2/lr_train\H_88-H_H18-38478-3-_IMG025x021_2_3_2.bmp	C:/Dataset/202411_03.00.01/phase-2/hr_train\H_88-H_H18-38478-3-_IMG025x021_2_3_2.bmp
C:/Dataset/202411_03.00.01/phase-2/lr_train\H21-514972_H21-51497-2-_IMG002x011_0_1_1.bmp	C:/Dataset/202411_03.00.01/phase-2/hr_train\H21-514972_H21-51497-2-_IMG002x011_0_1_1.bmp
C:/Dataset/202411_03.00.01/phase-2/lr_train\867-2H_H21-16985-1-_IMG030x006_1_2_1.bmp	C:/Dataset/202411_03.00.01/phase-2/hr_train\867-2H_H21-16985-1-_IMG030x006_1_2_1.bmp
C:/Dataset/202411_03.00.01/phase-2/lr_train\H_88-H_H18-38478-3-_IMG014x011_1_2_3.bmp	C:/Dataset/202411_03.00.01/phase-2/hr_train\H_88-H_H18-38478-3-_IMG014x011_1_2_3.bmp
C:/Dataset/202411_03.00.01/phase-2/lr_train\H21-514974_H21-51497-4-_IMG010x012_0_0_2.bmp	C:/Dataset/202411_03.00.01/phase-2/hr_train\H21-514974_H21-51497-4-_IMG010x012_0_0_2.bmp
C:/Dataset/202411_03.00.01/phase-2/lr_train\867-2H_H21-16985-1-_IMG005x011_3_2_6.bmp	C:/Dataset/202411_03.00.01/phase-2/hr_train\867-2H_H21-16985-1-_IMG005x011_3_2_6.bmp
C:/Dataset/202411_03.00.01/phase-2/lr_train\H_88-H_H18-38478-3-_IMG011x017_3_3_10.bmp	C:/Dataset/202411_03.00.01/phase-2/hr_train\H_88-H_H18-38478-3-_IMG011x017_3_3_10.bmp
C:/Dataset/202411_03.00.01/phase-2/lr_train\H21-514972_H21-51497-2-_IMG029x032_2_1_2.bmp	C:/Dataset/202411_03.00.01/phase-2/hr_train\H21-514972_H21-51497-2-_IMG029x032_2_1_2.bmp
C:/Dataset/202411_03.00.01/phase-2/lr_train\Q8b7-2H_H21-16985-2-_IMG014x014_1_2_2.bmp	C:/Dataset/202411_03.00.01/phase-2/hr_train\Q8b7-2H_H21-16985-2-_IMG014x014_1_2_2.bmp
C:/Dataset/202411_03.00.01/phase-2/lr_train\867-2H_H21-16985-1-_IMG012x009_0_0_3.bmp	C:/Dataset/202411_03.00.01/phase-2/hr_train\867-2H_H21-16985-1-_IMG012x009_0_0_3.bmp
C:/Dataset/202411_03.00.01/phase-2/lr_train\H21-514974_H21-51497-4-_IMG009x020_0_1_2.bmp	C:/Dataset/202411_03.00.01/phase-2/hr_train\H21-514974_H21-51497-4-_IMG009x020_0_1_2.bmp
C:/Dataset/202411_03.00.01/phase-2/lr_train\867-2H_H21-16985-1-_IMG008x013_0_0_2.bmp	C:/Dataset/202411_03.00.01/phase-2/hr_train\867-2H_H21-16985-1-_IMG008x013_0_0_2.bmp
C:/Dataset/202411_03.00.01/phase-2/lr_train\867-2H_H21-16985-1-_IMG013x007_1_1_1.bmp	C:/Dataset/202411_03.00.01/phase-2/hr_train\867-2H_H21-16985-1-_IMG013x007_1_1_1.bmp
C:/Dataset/202411_03.00.01/phase-2/lr_train\H21-514972_H21-51497-2-_IMG012x009_0_3_0.bmp	C:/Dataset/202411_03.00.01/phase-2/hr_train\H21-514972_H21-51497-2-_IMG012x009_0_3_0.bmp
C:/Dataset/202411_03.00.01/phase-2/lr_train\H_88-H_H18-38478-3-_IMG013x004_0_2_6.bmp	C:/Dataset/202411_03.00.01/phase-2/hr_train\H_88-H_H18-38478-3-_IMG013x004_0_2_6.bmp
C:/Dataset/202411_03.00.01/phase-2/lr_train\867-2H_H21-16985-1-_IMG005x009_2_1_7.bmp	C:/Dataset/202411_03.00.01/phase-2/hr_train\867-2H_H21-16985-1-_IMG005x009_2_1_7.bmp
C:/Dataset/202411_03.00.01/phase-2/lr_train\Q8b7-2H_H21-16985-2-_IMG016x015_1_2_4.bmp	C:/Dataset/202411_03.00.01/phase-2/hr_train\Q8b7-2H_H21-16985-2-_IMG016x015_1_2_4.bmp
C:/Dataset/202411_03.00.01/phase-2/lr_train\H_88-H_H18-38478-3-_IMG006x008_0_3_0.bmp	C:/Dataset/202411_03.00.01/phase-2/hr_train\H_88-H_H18-38478-3-_IMG006x008_0_3_0.bmp
C:/Dataset/202411_03.00.01/phase-2/lr_train\Q8b7-2H_H21-16985-2-_IMG009x023_0_1_8.bmp	C:/Dataset/202411_03.00.01/phase-2/hr_train\Q8b7-2H_H21-16985-2-_IMG009x023_0_1_8.bmp
C:/Dataset/202411_03.00.01/phase-2/lr_train\H_88-H_H18-38478-3-_IMG028x010_3_2_9.bmp	C:/Dataset/202411_03.00.01/phase-2/hr_train\H_88-H_H18-38478-3-_IMG028x010_3_2_9.bmp
C:/Dataset/202411_03.00.01/phase-2/lr_train\H_88-H_H18-38478-3-_IMG023x017_0_0_4.bmp	C:/Dataset/202411_03.00.01/phase-2/hr_train\H_88-H_H18-38478-3-_IMG023x017_0_0_4.bmp
C:/Dataset/202411_03.00.01/phase-2/lr_train\H21-514974_H21-51497-4-_IMG011x020_0_3_1.bmp	C:/Dataset/202411_03.00.01/phase-2/hr_train\H21-514974_H21-51497-4-_IMG011x020_0_3_1.bmp
C:/Dataset/202411_03.00.01/phase-2/lr_train\H21-514972_H21-51497-2-_IMG021x013_3_2_1.bmp	C:/Dataset/202411_03.00.01/phase-2/hr_train\H21-514972_H21-51497-2-_IMG021x013_3_2_1.bmp
C:/Dataset/202411_03.00.01/phase-2/lr_train\H_88-H_H18-38478-3-_IMG009x022_2_2_6.bmp	C:/Dataset/202411_03.00.01/phase-2/hr_train\H_88-H_H18-38478-3-_IMG009x022_2_2_6.bmp
C:/Dataset/202411_03.00.01/phase-2/lr_train\H_88-H_H18-38478-3-_IMG017x010_0_2_3.bmp	C:/Dataset/202411_03.00.01/phase-2/hr_train\H_88-H_H18-38478-3-_IMG017x010_0_2_3.bmp
C:/Dataset/202411_03.00.01/phase-2/lr_train\H21-514972_H21-51497-2-_IMG016x009_0_2_7.bmp	C:/Dataset/202411_03.00.01/phase-2/hr_train\H21-514972_H21-51497-2-_IMG016x009_0_2_7.bmp
C:/Dataset/202411_03.00.01/phase-2/lr_train\867-2H_H21-16985-1-_IMG035x016_3_1_3.bmp	C:/Dataset/202411_03.00.01/phase-2/hr_train\867-2H_H21-16985-1-_IMG035x016_3_1_3.bmp
C:/Dataset/202411_03.00.01/phase-2/lr_train\867-2H_H21-16985-1-_IMG026x009_0_3_8.bmp	C:/Dataset/202411_03.00.01/phase-2/hr_train\867-2H_H21-16985-1-_IMG026x009_0_3_8.bmp
C:/Dataset/202411_03.00.01/phase-2/lr_train\H_88-H_H18-38478-3-_IMG011x007_3_3_9.bmp	C:/Dataset/202411_03.00.01/phase-2/hr_train\H_88-H_H18-38478-3-_IMG011x007_3_3_9.bmp
C:/Dataset/202411_03.00.01/phase-2/lr_train\H_88-H_H18-38478-3-_IMG023x025_1_0_8.bmp	C:/Dataset/202411_03.00.01/phase-2/hr_train\H_88-H_H18-38478-3-_IMG023x025_1_0_8.bmp
C:/Dataset/202411_03.00.01/phase-2/lr_train\Q8b7-2H_H21-16985-2-_IMG006x012_2_3_7.bmp	C:/Dataset/202411_03.00.01/phase-2/hr_train\Q8b7-2H_H21-16985-2-_IMG006x012_2_3_7.bmp
C:/Dataset/202411_03.00.01/phase-2/lr_train\H_88-H_H18-38478-3-_IMG009x005_2_2_10.bmp	C:/Dataset/202411_03.00.01/phase-2/hr_train\H_88-H_H18-38478-3-_IMG009x005_2_2_10.bmp
C:/Dataset/202411_03.00.01/phase-2/lr_train\867-2H_H21-16985-1-_IMG026x007_2_0_9.bmp	C:/Dataset/202411_03.00.01/phase-2/hr_train\867-2H_H21-16985-1-_IMG026x007_2_0_9.bmp
C:/Dataset/202411_03.00.01/phase-2/lr_train\867-2H_H21-16985-1-_IMG031x016_3_1_4.bmp	C:/Dataset/202411_03.00.01/phase-2/hr_train\867-2H_H21-16985-1-_IMG031x016_3_1_4.bmp
C:/Dataset/202411_03.00.01/phase-2/lr_train\H_88-H_H18-38478-3-_IMG020x020_1_0_0.bmp	C:/Dataset/202411_03.00.01/phase-2/hr_train\H_88-H_H18-38478-3-_IMG020x020_1_0_0.bmp
C:/Dataset/202411_03.00.01/phase-2/lr_train\H_88-H_H18-38478-3-_IMG026x015_2_1_9.bmp	C:/Dataset/202411_03.00.01/phase-2/hr_train\H_88-H_H18-38478-3-_IMG026x015_2_1_9.bmp
C:/Dataset/202411_03.00.01/phase-2/lr_train\867-2H_H21-16985-1-_IMG032x011_3_2_1.bmp	C:/Dataset/202411_03.00.01/phase-2/hr_train\867-2H_H21-16985-1-_IMG032x011_3_2_1.bmp
C:/Dataset/202411_03.00.01/phase-2/lr_train\H_88-H_H18-38478-3-_IMG008x006_3_2_1.bmp	C:/Dataset/202411_03.00.01/phase-2/hr_train\H_88-H_H18-38478-3-_IMG008x006_3_2_1.bmp
C:/Dataset/202411_03.00.01/phase-2/lr_train\867-2H_H21-16985-1-_IMG033x013_1_0_3.bmp	C:/Dataset/202411_03.00.01/phase-2/hr_train\867-2H_H21-16985-1-_IMG033x013_1_0_3.bmp
C:/Dataset/202411_03.00.01/phase-2/lr_train\H21-514972_H21-51497-2-_IMG019x009_0_3_5.bmp	C:/Dataset/202411_03.00.01/phase-2/hr_train\H21-514972_H21-51497-2-_IMG019x009_0_3_5.bmp
C:/Dataset/202411_03.00.01/phase-2/lr_train\H_88-H_H18-38478-3-_IMG025x017_2_3_9.bmp	C:/Dataset/202411_03.00.01/phase-2/hr_train\H_88-H_H18-38478-3-_IMG025x017_2_3_9.bmp
C:/Dataset/202411_03.00.01/phase-2/lr_train\867-2H_H21-16985-1-_IMG009x005_2_2_4.bmp	C:/Dataset/202411_03.00.01/phase-2/hr_train\867-2H_H21-16985-1-_IMG009x005_2_2_4.bmp
C:/Dataset/202411_03.00.01/phase-2/lr_train\H21-514974_H21-51497-4-_IMG009x018_1_3_1.bmp	C:/Dataset/202411_03.00.01/phase-2/hr_train\H21-514974_H21-51497-4-_IMG009x018_1_3_1.bmp
C:/Dataset/202411_03.00.01/phase-2/lr_train\H21-514972_H21-51497-2-_IMG024x018_1_0_1.bmp	C:/Dataset/202411_03.00.01/phase-2/hr_train\H21-514972_H21-51497-2-_IMG024x018_1_0_1.bmp
C:/Dataset/202411_03.00.01/phase-2/lr_train\Q8b7-2H_H21-16985-2-_IMG010x021_2_1_4.bmp	C:/Dataset/202411_03.00.01/phase-2/hr_train\Q8b7-2H_H21-16985-2-_IMG010x021_2_1_4.bmp
C:/Dataset/202411_03.00.01/phase-2/lr_train\867-2H_H21-16985-1-_IMG027x008_1_1_12.bmp	C:/Dataset/202411_03.00.01/phase-2/hr_train\867-2H_H21-16985-1-_IMG027x008_1_1_12.bmp
C:/Dataset/202411_03.00.01/phase-2/lr_train\867-2H_H21-16985-1-_IMG034x017_1_2_7.bmp	C:/Dataset/202411_03.00.01/phase-2/hr_train\867-2H_H21-16985-1-_IMG034x017_1_2_7.bmp
C:/Dataset/202411_03.00.01/phase-2/lr_train\H_88-H_H18-38478-3-_IMG014x005_3_1_0.bmp	C:/Dataset/202411_03.00.01/phase-2/hr_train\H_88-H_H18-38478-3-_IMG014x005_3_1_0.bmp
C:/Dataset/202411_03.00.01/phase-2/lr_train\Q8b7-2H_H21-16985-2-_IMG014x009_1_1_6.bmp	C:/Dataset/202411_03.00.01/phase-2/hr_train\Q8b7-2H_H21-16985-2-_IMG014x009_1_1_6.bmp
C:/Dataset/202411_03.00.01/phase-2/lr_train\867-2H_H21-16985-1-_IMG010x007_3_2_6.bmp	C:/Dataset/202411_03.00.01/phase-2/hr_train\867-2H_H21-16985-1-_IMG010x007_3_2_6.bmp
C:/Dataset/202411_03.00.01/phase-2/lr_train\H_88-H_H18-38478-3-_IMG011x011_3_3_6.bmp	C:/Dataset/202411_03.00.01/phase-2/hr_train\H_88-H_H18-38478-3-_IMG011x011_3_3_6.bmp
C:/Dataset/202411_03.00.01/phase-2/lr_train\867-2H_H21-16985-1-_IMG016x009_1_2_3.bmp	C:/Dataset/202411_03.00.01/phase-2/hr_train\867-2H_H21-16985-1-_IMG016x009_1_2_3.bmp
C:/Dataset/202411_03.00.01/phase-2/lr_train\867-2H_H21-16985-1-_IMG005x008_3_0_9.bmp	C:/Dataset/202411_03.00.01/phase-2/hr_train\867-2H_H21-16985-1-_IMG005x008_3_0_9.bmp
C:/Dataset/202411_03.00.01/phase-2/lr_train\H_88-H_H18-38478-3-_IMG011x010_1_3_9.bmp	C:/Dataset/202411_03.00.01/phase-2/hr_train\H_88-H_H18-38478-3-_IMG011x010_1_3_9.bmp
C:/Dataset/202411_03.00.01/phase-2/lr_train\H21-514972_H21-51497-2-_IMG028x036_1_0_2.bmp	C:/Dataset/202411_03.00.01/phase-2/hr_train\H21-514972_H21-51497-2-_IMG028x036_1_0_2.bmp
C:/Dataset/202411_03.00.01/phase-2/lr_train\H21-514974_H21-51497-4-_IMG009x007_3_2_1.bmp	C:/Dataset/202411_03.00.01/phase-2/hr_train\H21-514974_H21-51497-4-_IMG009x007_3_2_1.bmp
C:/Dataset/202411_03.00.01/phase-2/lr_train\H21-514972_H21-51497-2-_IMG009x013_2_1_0.bmp	C:/Dataset/202411_03.00.01/phase-2/hr_train\H21-514972_H21-51497-2-_IMG009x013_2_1_0.bmp
C:/Dataset/202411_03.00.01/phase-2/lr_train\H_88-H_H18-38478-3-_IMG025x011_1_1_12.bmp	C:/Dataset/202411_03.00.01/phase-2/hr_train\H_88-H_H18-38478-3-_IMG025x011_1_1_12.bmp
C:/Dataset/202411_03.00.01/phase-2/lr_train\H_88-H_H18-38478-3-_IMG026x025_0_0_7.bmp	C:/Dataset/202411_03.00.01/phase-2/hr_train\H_88-H_H18-38478-3-_IMG026x025_0_0_7.bmp
C:/Dataset/202411_03.00.01/phase-2/lr_train\Q8b7-2H_H21-16985-2-_IMG010x014_2_2_6.bmp	C:/Dataset/202411_03.00.01/phase-2/hr_train\Q8b7-2H_H21-16985-2-_IMG010x014_2_2_6.bmp
C:/Dataset/202411_03.00.01/phase-2/lr_train\Q8b7-2H_H21-16985-2-_IMG013x016_0_1_5.bmp	C:/Dataset/202411_03.00.01/phase-2/hr_train\Q8b7-2H_H21-16985-2-_IMG013x016_0_1_5.bmp
C:/Dataset/202411_03.00.01/phase-2/lr_train\H_88-H_H18-38478-3-_IMG025x018_3_1_4.bmp	C:/Dataset/202411_03.00.01/phase-2/hr_train\H_88-H_H18-38478-3-_IMG025x018_3_1_4.bmp
C:/Dataset/202411_03.00.01/phase-2/lr_train\867-2H_H21-16985-1-_IMG006x006_0_3_5.bmp	C:/Dataset/202411_03.00.01/phase-2/hr_train\867-2H_H21-16985-1-_IMG006x006_0_3_5.bmp
C:/Dataset/202411_03.00.01/phase-2/lr_train\H21-514972_H21-51497-2-_IMG010x004_0_3_9.bmp	C:/Dataset/202411_03.00.01/phase-2/hr_train\H21-514972_H21-51497-2-_IMG010x004_0_3_9.bmp
C:/Dataset/202411_03.00.01/phase-2/lr_train\867-2H_H21-16985-1-_IMG035x008_2_2_7.bmp	C:/Dataset/202411_03.00.01/phase-2/hr_train\867-2H_H21-16985-1-_IMG035x008_2_2_7.bmp
C:/Dataset/202411_03.00.01/phase-2/lr_train\Q8b7-2H_H21-16985-2-_IMG008x025_3_1_12.bmp	C:/Dataset/202411_03.00.01/phase-2/hr_train\Q8b7-2H_H21-16985-2-_IMG008x025_3_1_12.bmp
C:/Dataset/202411_03.00.01/phase-2/lr_train\867-2H_H21-16985-1-_IMG034x015_3_3_3.bmp	C:/Dataset/202411_03.00.01/phase-2/hr_train\867-2H_H21-16985-1-_IMG034x015_3_3_3.bmp
C:/Dataset/202411_03.00.01/phase-2/lr_train\H21-514972_H21-51497-2-_IMG013x014_3_0_10.bmp	C:/Dataset/202411_03.00.01/phase-2/hr_train\H21-514972_H21-51497-2-_IMG013x014_3_0_10.bmp
C:/Dataset/202411_03.00.01/phase-2/lr_train\H_88-H_H18-38478-3-_IMG024x027_0_0_5.bmp	C:/Dataset/202411_03.00.01/phase-2/hr_train\H_88-H_H18-38478-3-_IMG024x027_0_0_5.bmp
C:/Dataset/202411_03.00.01/phase-2/lr_train\H_88-H_H18-38478-3-_IMG009x024_3_3_9.bmp	C:/Dataset/202411_03.00.01/phase-2/hr_train\H_88-H_H18-38478-3-_IMG009x024_3_3_9.bmp
C:/Dataset/202411_03.00.01/phase-2/lr_train\H_88-H_H18-38478-3-_IMG029x018_1_1_0.bmp	C:/Dataset/202411_03.00.01/phase-2/hr_train\H_88-H_H18-38478-3-_IMG029x018_1_1_0.bmp
C:/Dataset/202411_03.00.01/phase-2/lr_train\H_88-H_H18-38478-3-_IMG012x011_1_1_9.bmp	C:/Dataset/202411_03.00.01/phase-2/hr_train\H_88-H_H18-38478-3-_IMG012x011_1_1_9.bmp
C:/Dataset/202411_03.00.01/phase-2/lr_train\H21-514972_H21-51497-2-_IMG029x025_2_0_4.bmp	C:/Dataset/202411_03.00.01/phase-2/hr_train\H21-514972_H21-51497-2-_IMG029x025_2_0_4.bmp
C:/Dataset/202411_03.00.01/phase-2/lr_train\H21-514972_H21-51497-2-_IMG012x006_0_0_8.bmp	C:/Dataset/202411_03.00.01/phase-2/hr_train\H21-514972_H21-51497-2-_IMG012x006_0_0_8.bmp
C:/Dataset/202411_03.00.01/phase-2/lr_train\H_88-H_H18-38478-3-_IMG015x011_1_1_1.bmp	C:/Dataset/202411_03.00.01/phase-2/hr_train\H_88-H_H18-38478-3-_IMG015x011_1_1_1.bmp
C:/Dataset/202411_03.00.01/phase-2/lr_train\H21-514972_H21-51497-2-_IMG014x013_2_1_2.bmp	C:/Dataset/202411_03.00.01/phase-2/hr_train\H21-514972_H21-51497-2-_IMG014x013_2_1_2.bmp
C:/Dataset/202411_03.00.01/phase-2/lr_train\H_88-H_H18-38478-3-_IMG006x023_2_2_0.bmp	C:/Dataset/202411_03.00.01/phase-2/hr_train\H_88-H_H18-38478-3-_IMG006x023_2_2_0.bmp
C:/Dataset/202411_03.00.01/phase-2/lr_train\867-2H_H21-16985-1-_IMG031x011_0_1_1.bmp	C:/Dataset/202411_03.00.01/phase-2/hr_train\867-2H_H21-16985-1-_IMG031x011_0_1_1.bmp
C:/Dataset/202411_03.00.01/phase-2/lr_train\Q8b7-2H_H21-16985-2-_IMG008x020_0_1_6.bmp	C:/Dataset/202411_03.00.01/phase-2/hr_train\Q8b7-2H_H21-16985-2-_IMG008x020_0_1_6.bmp
C:/Dataset/202411_03.00.01/phase-2/lr_train\Q8b7-2H_H21-16985-2-_IMG016x009_0_3_10.bmp	C:/Dataset/202411_03.00.01/phase-2/hr_train\Q8b7-2H_H21-16985-2-_IMG016x009_0_3_10.bmp
C:/Dataset/202411_03.00.01/phase-2/lr_train\H21-514974_H21-51497-4-_IMG031x024_2_1_2.bmp	C:/Dataset/202411_03.00.01/phase-2/hr_train\H21-514974_H21-51497-4-_IMG031x024_2_1_2.bmp
C:/Dataset/202411_03.00.01/phase-2/lr_train\867-2H_H21-16985-1-_IMG035x015_2_2_4.bmp	C:/Dataset/202411_03.00.01/phase-2/hr_train\867-2H_H21-16985-1-_IMG035x015_2_2_4.bmp
C:/Dataset/202411_03.00.01/phase-2/lr_train\H_88-H_H18-38478-3-_IMG022x014_3_2_12.bmp	C:/Dataset/202411_03.00.01/phase-2/hr_train\H_88-H_H18-38478-3-_IMG022x014_3_2_12.bmp
C:/Dataset/202411_03.00.01/phase-2/lr_train\H21-514972_H21-51497-2-_IMG021x025_0_1_1.bmp	C:/Dataset/202411_03.00.01/phase-2/hr_train\H21-514972_H21-51497-2-_IMG021x025_0_1_1.bmp
C:/Dataset/202411_03.00.01/phase-2/lr_train\867-2H_H21-16985-1-_IMG007x016_3_2_5.bmp	C:/Dataset/202411_03.00.01/phase-2/hr_train\867-2H_H21-16985-1-_IMG007x016_3_2_5.bmp
C:/Dataset/202411_03.00.01/phase-2/lr_train\Q8b7-2H_H21-16985-2-_IMG015x008_1_1_7.bmp	C:/Dataset/202411_03.00.01/phase-2/hr_train\Q8b7-2H_H21-16985-2-_IMG015x008_1_1_7.bmp
C:/Dataset/202411_03.00.01/phase-2/lr_train\Q8b7-2H_H21-16985-2-_IMG019x011_3_0_5.bmp	C:/Dataset/202411_03.00.01/phase-2/hr_train\Q8b7-2H_H21-16985-2-_IMG019x011_3_0_5.bmp
C:/Dataset/202411_03.00.01/phase-2/lr_train\867-2H_H21-16985-1-_IMG030x015_1_3_9.bmp	C:/Dataset/202411_03.00.01/phase-2/hr_train\867-2H_H21-16985-1-_IMG030x015_1_3_9.bmp
C:/Dataset/202411_03.00.01/phase-2/lr_train\H21-514972_H21-51497-2-_IMG019x033_1_1_8.bmp	C:/Dataset/202411_03.00.01/phase-2/hr_train\H21-514972_H21-51497-2-_IMG019x033_1_1_8.bmp
C:/Dataset/202411_03.00.01/phase-2/lr_train\H21-514972_H21-51497-2-_IMG022x034_2_3_8.bmp	C:/Dataset/202411_03.00.01/phase-2/hr_train\H21-514972_H21-51497-2-_IMG022x034_2_3_8.bmp
C:/Dataset/202411_03.00.01/phase-2/lr_train\H21-514972_H21-51497-2-_IMG002x011_1_2_1.bmp	C:/Dataset/202411_03.00.01/phase-2/hr_train\H21-514972_H21-51497-2-_IMG002x011_1_2_1.bmp
C:/Dataset/202411_03.00.01/phase-2/lr_train\H_88-H_H18-38478-3-_IMG006x008_3_3_3.bmp	C:/Dataset/202411_03.00.01/phase-2/hr_train\H_88-H_H18-38478-3-_IMG006x008_3_3_3.bmp
C:/Dataset/202411_03.00.01/phase-2/lr_train\Q8b7-2H_H21-16985-2-_IMG017x012_2_3_7.bmp	C:/Dataset/202411_03.00.01/phase-2/hr_train\Q8b7-2H_H21-16985-2-_IMG017x012_2_3_7.bmp
C:/Dataset/202411_03.00.01/phase-2/lr_train\H_88-H_H18-38478-3-_IMG009x005_1_2_1.bmp	C:/Dataset/202411_03.00.01/phase-2/hr_train\H_88-H_H18-38478-3-_IMG009x005_1_2_1.bmp
C:/Dataset/202411_03.00.01/phase-2/lr_train\H_88-H_H18-38478-3-_IMG011x017_1_1_10.bmp	C:/Dataset/202411_03.00.01/phase-2/hr_train\H_88-H_H18-38478-3-_IMG011x017_1_1_10.bmp
C:/Dataset/202411_03.00.01/phase-2/lr_train\H21-514972_H21-51497-2-_IMG023x016_3_2_0.bmp	C:/Dataset/202411_03.00.01/phase-2/hr_train\H21-514972_H21-51497-2-_IMG023x016_3_2_0.bmp
C:/Dataset/202411_03.00.01/phase-2/lr_train\H21-514974_H21-51497-4-_IMG022x028_1_0_1.bmp	C:/Dataset/202411_03.00.01/phase-2/hr_train\H21-514974_H21-51497-4-_IMG022x028_1_0_1.bmp
C:/Dataset/202411_03.00.01/phase-2/lr_train\H21-514972_H21-51497-2-_IMG013x005_1_2_2.bmp	C:/Dataset/202411_03.00.01/phase-2/hr_train\H21-514972_H21-51497-2-_IMG013x005_1_2_2.bmp
C:/Dataset/202411_03.00.01/phase-2/lr_train\H_88-H_H18-38478-3-_IMG019x018_2_0_10.bmp	C:/Dataset/202411_03.00.01/phase-2/hr_train\H_88-H_H18-38478-3-_IMG019x018_2_0_10.bmp
C:/Dataset/202411_03.00.01/phase-2/lr_train\Q8b7-2H_H21-16985-2-_IMG005x023_1_0_0.bmp	C:/Dataset/202411_03.00.01/phase-2/hr_train\Q8b7-2H_H21-16985-2-_IMG005x023_1_0_0.bmp
C:/Dataset/202411_03.00.01/phase-2/lr_train\H_88-H_H18-38478-3-_IMG027x010_0_0_5.bmp	C:/Dataset/202411_03.00.01/phase-2/hr_train\H_88-H_H18-38478-3-_IMG027x010_0_0_5.bmp
C:/Dataset/202411_03.00.01/phase-2/lr_train\H_88-H_H18-38478-3-_IMG023x011_1_2_7.bmp	C:/Dataset/202411_03.00.01/phase-2/hr_train\H_88-H_H18-38478-3-_IMG023x011_1_2_7.bmp
C:/Dataset/202411_03.00.01/phase-2/lr_train\H21-514972_H21-51497-2-_IMG011x005_0_1_2.bmp	C:/Dataset/202411_03.00.01/phase-2/hr_train\H21-514972_H21-51497-2-_IMG011x005_0_1_2.bmp
C:/Dataset/202411_03.00.01/phase-2/lr_train\H_88-H_H18-38478-3-_IMG011x007_3_2_13.bmp	C:/Dataset/202411_03.00.01/phase-2/hr_train\H_88-H_H18-38478-3-_IMG011x007_3_2_13.bmp
C:/Dataset/202411_03.00.01/phase-2/lr_train\867-2H_H21-16985-1-_IMG018x010_2_1_1.bmp	C:/Dataset/202411_03.00.01/phase-2/hr_train\867-2H_H21-16985-1-_IMG018x010_2_1_1.bmp
C:/Dataset/202411_03.00.01/phase-2/lr_train\H_88-H_H18-38478-3-_IMG009x023_3_3_0.bmp	C:/Dataset/202411_03.00.01/phase-2/hr_train\H_88-H_H18-38478-3-_IMG009x023_3_3_0.bmp
C:/Dataset/202411_03.00.01/phase-2/lr_train\H_88-H_H18-38478-3-_IMG003x022_2_1_8.bmp	C:/Dataset/202411_03.00.01/phase-2/hr_train\H_88-H_H18-38478-3-_IMG003x022_2_1_8.bmp
C:/Dataset/202411_03.00.01/phase-2/lr_train\867-2H_H21-16985-1-_IMG035x006_2_3_5.bmp	C:/Dataset/202411_03.00.01/phase-2/hr_train\867-2H_H21-16985-1-_IMG035x006_2_3_5.bmp
C:/Dataset/202411_03.00.01/phase-2/lr_train\H21-514972_H21-51497-2-_IMG024x020_0_3_9.bmp	C:/Dataset/202411_03.00.01/phase-2/hr_train\H21-514972_H21-51497-2-_IMG024x020_0_3_9.bmp
C:/Dataset/202411_03.00.01/phase-2/lr_train\H21-514974_H21-51497-4-_IMG004x020_1_0_12.bmp	C:/Dataset/202411_03.00.01/phase-2/hr_train\H21-514974_H21-51497-4-_IMG004x020_1_0_12.bmp
C:/Dataset/202411_03.00.01/phase-2/lr_train\867-2H_H21-16985-1-_IMG008x006_1_3_2.bmp	C:/Dataset/202411_03.00.01/phase-2/hr_train\867-2H_H21-16985-1-_IMG008x006_1_3_2.bmp
C:/Dataset/202411_03.00.01/phase-2/lr_train\H_88-H_H18-38478-3-_IMG026x025_0_2_1.bmp	C:/Dataset/202411_03.00.01/phase-2/hr_train\H_88-H_H18-38478-3-_IMG026x025_0_2_1.bmp
C:/Dataset/202411_03.00.01/phase-2/lr_train\867-2H_H21-16985-1-_IMG014x012_3_2_6.bmp	C:/Dataset/202411_03.00.01/phase-2/hr_train\867-2H_H21-16985-1-_IMG014x012_3_2_6.bmp
C:/Dataset/202411_03.00.01/phase-2/lr_train\H21-514972_H21-51497-2-_IMG025x017_1_0_0.bmp	C:/Dataset/202411_03.00.01/phase-2/hr_train\H21-514972_H21-51497-2-_IMG025x017_1_0_0.bmp
C:/Dataset/202411_03.00.01/phase-2/lr_train\H_88-H_H18-38478-3-_IMG023x022_0_1_12.bmp	C:/Dataset/202411_03.00.01/phase-2/hr_train\H_88-H_H18-38478-3-_IMG023x022_0_1_12.bmp
C:/Dataset/202411_03.00.01/phase-2/lr_train\867-2H_H21-16985-1-_IMG028x012_3_1_1.bmp	C:/Dataset/202411_03.00.01/phase-2/hr_train\867-2H_H21-16985-1-_IMG028x012_3_1_1.bmp
C:/Dataset/202411_03.00.01/phase-2/lr_train\H_88-H_H18-38478-3-_IMG028x015_3_0_3.bmp	C:/Dataset/202411_03.00.01/phase-2/hr_train\H_88-H_H18-38478-3-_IMG028x015_3_0_3.bmp
C:/Dataset/202411_03.00.01/phase-2/lr_train\H21-514972_H21-51497-2-_IMG005x007_1_2_3.bmp	C:/Dataset/202411_03.00.01/phase-2/hr_train\H21-514972_H21-51497-2-_IMG005x007_1_2_3.bmp
C:/Dataset/202411_03.00.01/phase-2/lr_train\H21-514974_H21-51497-4-_IMG030x022_2_3_9.bmp	C:/Dataset/202411_03.00.01/phase-2/hr_train\H21-514974_H21-51497-4-_IMG030x022_2_3_9.bmp
C:/Dataset/202411_03.00.01/phase-2/lr_train\Q8b7-2H_H21-16985-2-_IMG009x025_1_3_0.bmp	C:/Dataset/202411_03.00.01/phase-2/hr_train\Q8b7-2H_H21-16985-2-_IMG009x025_1_3_0.bmp
C:/Dataset/202411_03.00.01/phase-2/lr_train\H21-514972_H21-51497-2-_IMG020x025_1_0_6.bmp	C:/Dataset/202411_03.00.01/phase-2/hr_train\H21-514972_H21-51497-2-_IMG020x025_1_0_6.bmp
C:/Dataset/202411_03.00.01/phase-2/lr_train\H21-514974_H21-51497-4-_IMG011x004_1_2_4.bmp	C:/Dataset/202411_03.00.01/phase-2/hr_train\H21-514974_H21-51497-4-_IMG011x004_1_2_4.bmp
C:/Dataset/202411_03.00.01/phase-2/lr_train\H21-514974_H21-51497-4-_IMG011x020_3_0_6.bmp	C:/Dataset/202411_03.00.01/phase-2/hr_train\H21-514974_H21-51497-4-_IMG011x020_3_0_6.bmp
C:/Dataset/202411_03.00.01/phase-2/lr_train\H21-514972_H21-51497-2-_IMG007x008_0_0_9.bmp	C:/Dataset/202411_03.00.01/phase-2/hr_train\H21-514972_H21-51497-2-_IMG007x008_0_0_9.bmp
C:/Dataset/202411_03.00.01/phase-2/lr_train\H21-514972_H21-51497-2-_IMG021x018_3_1_5.bmp	C:/Dataset/202411_03.00.01/phase-2/hr_train\H21-514972_H21-51497-2-_IMG021x018_3_1_5.bmp
C:/Dataset/202411_03.00.01/phase-2/lr_train\Q8b7-2H_H21-16985-2-_IMG010x022_3_1_9.bmp	C:/Dataset/202411_03.00.01/phase-2/hr_train\Q8b7-2H_H21-16985-2-_IMG010x022_3_1_9.bmp
C:/Dataset/202411_03.00.01/phase-2/lr_train\Q8b7-2H_H21-16985-2-_IMG017x016_0_3_1.bmp	C:/Dataset/202411_03.00.01/phase-2/hr_train\Q8b7-2H_H21-16985-2-_IMG017x016_0_3_1.bmp
C:/Dataset/202411_03.00.01/phase-2/lr_train\H_88-H_H18-38478-3-_IMG015x016_1_1_6.bmp	C:/Dataset/202411_03.00.01/phase-2/hr_train\H_88-H_H18-38478-3-_IMG015x016_1_1_6.bmp
C:/Dataset/202411_03.00.01/phase-2/lr_train\H21-514972_H21-51497-2-_IMG022x019_0_1_9.bmp	C:/Dataset/202411_03.00.01/phase-2/hr_train\H21-514972_H21-51497-2-_IMG022x019_0_1_9.bmp
C:/Dataset/202411_03.00.01/phase-2/lr_train\H_88-H_H18-38478-3-_IMG006x009_3_2_10.bmp	C:/Dataset/202411_03.00.01/phase-2/hr_train\H_88-H_H18-38478-3-_IMG006x009_3_2_10.bmp
C:/Dataset/202411_03.00.01/phase-2/lr_train\Q8b7-2H_H21-16985-2-_IMG005x022_2_0_3.bmp	C:/Dataset/202411_03.00.01/phase-2/hr_train\Q8b7-2H_H21-16985-2-_IMG005x022_2_0_3.bmp
C:/Dataset/202411_03.00.01/phase-2/lr_train\H21-514972_H21-51497-2-_IMG022x023_2_0_5.bmp	C:/Dataset/202411_03.00.01/phase-2/hr_train\H21-514972_H21-51497-2-_IMG022x023_2_0_5.bmp
C:/Dataset/202411_03.00.01/phase-2/lr_train\867-2H_H21-16985-1-_IMG014x007_1_3_0.bmp	C:/Dataset/202411_03.00.01/phase-2/hr_train\867-2H_H21-16985-1-_IMG014x007_1_3_0.bmp
C:/Dataset/202411_03.00.01/phase-2/lr_train\H_88-H_H18-38478-3-_IMG028x023_2_2_0.bmp	C:/Dataset/202411_03.00.01/phase-2/hr_train\H_88-H_H18-38478-3-_IMG028x023_2_2_0.bmp
C:/Dataset/202411_03.00.01/phase-2/lr_train\867-2H_H21-16985-1-_IMG030x005_2_0_10.bmp	C:/Dataset/202411_03.00.01/phase-2/hr_train\867-2H_H21-16985-1-_IMG030x005_2_0_10.bmp
C:/Dataset/202411_03.00.01/phase-2/lr_train\H_88-H_H18-38478-3-_IMG010x023_1_0_9.bmp	C:/Dataset/202411_03.00.01/phase-2/hr_train\H_88-H_H18-38478-3-_IMG010x023_1_0_9.bmp
C:/Dataset/202411_03.00.01/phase-2/lr_train\H21-514972_H21-51497-2-_IMG020x019_0_2_0.bmp	C:/Dataset/202411_03.00.01/phase-2/hr_train\H21-514972_H21-51497-2-_IMG020x019_0_2_0.bmp
C:/Dataset/202411_03.00.01/phase-2/lr_train\H_88-H_H18-38478-3-_IMG005x009_0_3_9.bmp	C:/Dataset/202411_03.00.01/phase-2/hr_train\H_88-H_H18-38478-3-_IMG005x009_0_3_9.bmp
C:/Dataset/202411_03.00.01/phase-2/lr_train\Q8b7-2H_H21-16985-2-_IMG019x014_0_1_3.bmp	C:/Dataset/202411_03.00.01/phase-2/hr_train\Q8b7-2H_H21-16985-2-_IMG019x014_0_1_3.bmp
C:/Dataset/202411_03.00.01/phase-2/lr_train\Q8b7-2H_H21-16985-2-_IMG006x010_2_0_0.bmp	C:/Dataset/202411_03.00.01/phase-2/hr_train\Q8b7-2H_H21-16985-2-_IMG006x010_2_0_0.bmp
C:/Dataset/202411_03.00.01/phase-2/lr_train\867-2H_H21-16985-1-_IMG010x008_1_2_4.bmp	C:/Dataset/202411_03.00.01/phase-2/hr_train\867-2H_H21-16985-1-_IMG010x008_1_2_4.bmp
C:/Dataset/202411_03.00.01/phase-2/lr_train\H21-514972_H21-51497-2-_IMG019x035_3_3_3.bmp	C:/Dataset/202411_03.00.01/phase-2/hr_train\H21-514972_H21-51497-2-_IMG019x035_3_3_3.bmp
C:/Dataset/202411_03.00.01/phase-2/lr_train\H_88-H_H18-38478-3-_IMG029x022_1_2_11.bmp	C:/Dataset/202411_03.00.01/phase-2/hr_train\H_88-H_H18-38478-3-_IMG029x022_1_2_11.bmp
C:/Dataset/202411_03.00.01/phase-2/lr_train\Q8b7-2H_H21-16985-2-_IMG007x015_0_3_11.bmp	C:/Dataset/202411_03.00.01/phase-2/hr_train\Q8b7-2H_H21-16985-2-_IMG007x015_0_3_11.bmp
C:/Dataset/202411_03.00.01/phase-2/lr_train\H_88-H_H18-38478-3-_IMG021x018_0_0_2.bmp	C:/Dataset/202411_03.00.01/phase-2/hr_train\H_88-H_H18-38478-3-_IMG021x018_0_0_2.bmp
C:/Dataset/202411_03.00.01/phase-2/lr_train\867-2H_H21-16985-1-_IMG011x006_1_2_8.bmp	C:/Dataset/202411_03.00.01/phase-2/hr_train\867-2H_H21-16985-1-_IMG011x006_1_2_8.bmp
C:/Dataset/202411_03.00.01/phase-2/lr_train\H_88-H_H18-38478-3-_IMG021x020_3_1_5.bmp	C:/Dataset/202411_03.00.01/phase-2/hr_train\H_88-H_H18-38478-3-_IMG021x020_3_1_5.bmp
C:/Dataset/202411_03.00.01/phase-2/lr_train\H21-514972_H21-51497-2-_IMG010x010_2_0_3.bmp	C:/Dataset/202411_03.00.01/phase-2/hr_train\H21-514972_H21-51497-2-_IMG010x010_2_0_3.bmp
C:/Dataset/202411_03.00.01/phase-2/lr_train\H21-514972_H21-51497-2-_IMG023x018_2_2_11.bmp	C:/Dataset/202411_03.00.01/phase-2/hr_train\H21-514972_H21-51497-2-_IMG023x018_2_2_11.bmp
C:/Dataset/202411_03.00.01/phase-2/lr_train\H21-514972_H21-51497-2-_IMG020x024_3_2_2.bmp	C:/Dataset/202411_03.00.01/phase-2/hr_train\H21-514972_H21-51497-2-_IMG020x024_3_2_2.bmp
C:/Dataset/202411_03.00.01/phase-2/lr_train\H21-514972_H21-51497-2-_IMG026x020_2_3_2.bmp	C:/Dataset/202411_03.00.01/phase-2/hr_train\H21-514972_H21-51497-2-_IMG026x020_2_3_2.bmp
C:/Dataset/202411_03.00.01/phase-2/lr_train\H_88-H_H18-38478-3-_IMG028x006_1_1_5.bmp	C:/Dataset/202411_03.00.01/phase-2/hr_train\H_88-H_H18-38478-3-_IMG028x006_1_1_5.bmp
C:/Dataset/202411_03.00.01/phase-2/lr_train\H_88-H_H18-38478-3-_IMG009x008_0_1_7.bmp	C:/Dataset/202411_03.00.01/phase-2/hr_train\H_88-H_H18-38478-3-_IMG009x008_0_1_7.bmp
C:/Dataset/202411_03.00.01/phase-2/lr_train\H21-514972_H21-51497-2-_IMG016x007_1_1_4.bmp	C:/Dataset/202411_03.00.01/phase-2/hr_train\H21-514972_H21-51497-2-_IMG016x007_1_1_4.bmp
C:/Dataset/202411_03.00.01/phase-2/lr_train\H_88-H_H18-38478-3-_IMG023x015_3_3_1.bmp	C:/Dataset/202411_03.00.01/phase-2/hr_train\H_88-H_H18-38478-3-_IMG023x015_3_3_1.bmp
C:/Dataset/202411_03.00.01/phase-2/lr_train\867-2H_H21-16985-1-_IMG007x016_3_0_5.bmp	C:/Dataset/202411_03.00.01/phase-2/hr_train\867-2H_H21-16985-1-_IMG007x016_3_0_5.bmp
C:/Dataset/202411_03.00.01/phase-2/lr_train\H21-514972_H21-51497-2-_IMG009x013_2_1_6.bmp	C:/Dataset/202411_03.00.01/phase-2/hr_train\H21-514972_H21-51497-2-_IMG009x013_2_1_6.bmp
C:/Dataset/202411_03.00.01/phase-2/lr_train\H21-514974_H21-51497-4-_IMG014x029_3_2_3.bmp	C:/Dataset/202411_03.00.01/phase-2/hr_train\H21-514974_H21-51497-4-_IMG014x029_3_2_3.bmp
C:/Dataset/202411_03.00.01/phase-2/lr_train\867-2H_H21-16985-1-_IMG007x008_1_0_8.bmp	C:/Dataset/202411_03.00.01/phase-2/hr_train\867-2H_H21-16985-1-_IMG007x008_1_0_8.bmp
C:/Dataset/202411_03.00.01/phase-2/lr_train\H_88-H_H18-38478-3-_IMG025x009_0_0_4.bmp	C:/Dataset/202411_03.00.01/phase-2/hr_train\H_88-H_H18-38478-3-_IMG025x009_0_0_4.bmp
C:/Dataset/202411_03.00.01/phase-2/lr_train\867-2H_H21-16985-1-_IMG007x011_2_1_0.bmp	C:/Dataset/202411_03.00.01/phase-2/hr_train\867-2H_H21-16985-1-_IMG007x011_2_1_0.bmp
C:/Dataset/202411_03.00.01/phase-2/lr_train\H21-514974_H21-51497-4-_IMG027x025_2_0_0.bmp	C:/Dataset/202411_03.00.01/phase-2/hr_train\H21-514974_H21-51497-4-_IMG027x025_2_0_0.bmp
C:/Dataset/202411_03.00.01/phase-2/lr_train\H_88-H_H18-38478-3-_IMG013x017_1_2_9.bmp	C:/Dataset/202411_03.00.01/phase-2/hr_train\H_88-H_H18-38478-3-_IMG013x017_1_2_9.bmp
C:/Dataset/202411_03.00.01/phase-2/lr_train\H21-514972_H21-51497-2-_IMG015x026_2_2_4.bmp	C:/Dataset/202411_03.00.01/phase-2/hr_train\H21-514972_H21-51497-2-_IMG015x026_2_2_4.bmp
C:/Dataset/202411_03.00.01/phase-2/lr_train\H_88-H_H18-38478-3-_IMG010x018_3_1_11.bmp	C:/Dataset/202411_03.00.01/phase-2/hr_train\H_88-H_H18-38478-3-_IMG010x018_3_1_11.bmp
C:/Dataset/202411_03.00.01/phase-2/lr_train\H21-514972_H21-51497-2-_IMG022x036_0_1_8.bmp	C:/Dataset/202411_03.00.01/phase-2/hr_train\H21-514972_H21-51497-2-_IMG022x036_0_1_8.bmp
C:/Dataset/202411_03.00.01/phase-2/lr_train\867-2H_H21-16985-1-_IMG011x007_1_2_7.bmp	C:/Dataset/202411_03.00.01/phase-2/hr_train\867-2H_H21-16985-1-_IMG011x007_1_2_7.bmp
C:/Dataset/202411_03.00.01/phase-2/lr_train\867-2H_H21-16985-1-_IMG035x010_2_0_6.bmp	C:/Dataset/202411_03.00.01/phase-2/hr_train\867-2H_H21-16985-1-_IMG035x010_2_0_6.bmp
C:/Dataset/202411_03.00.01/phase-2/lr_train\H_88-H_H18-38478-3-_IMG024x024_0_2_7.bmp	C:/Dataset/202411_03.00.01/phase-2/hr_train\H_88-H_H18-38478-3-_IMG024x024_0_2_7.bmp
C:/Dataset/202411_03.00.01/phase-2/lr_train\H21-514972_H21-51497-2-_IMG024x018_3_1_11.bmp	C:/Dataset/202411_03.00.01/phase-2/hr_train\H21-514972_H21-51497-2-_IMG024x018_3_1_11.bmp
C:/Dataset/202411_03.00.01/phase-2/lr_train\H_88-H_H18-38478-3-_IMG013x014_1_1_14.bmp	C:/Dataset/202411_03.00.01/phase-2/hr_train\H_88-H_H18-38478-3-_IMG013x014_1_1_14.bmp
C:/Dataset/202411_03.00.01/phase-2/lr_train\H21-514972_H21-51497-2-_IMG021x037_1_3_7.bmp	C:/Dataset/202411_03.00.01/phase-2/hr_train\H21-514972_H21-51497-2-_IMG021x037_1_3_7.bmp
C:/Dataset/202411_03.00.01/phase-2/lr_train\H_88-H_H18-38478-3-_IMG014x008_3_1_3.bmp	C:/Dataset/202411_03.00.01/phase-2/hr_train\H_88-H_H18-38478-3-_IMG014x008_3_1_3.bmp
C:/Dataset/202411_03.00.01/phase-2/lr_train\H21-514972_H21-51497-2-_IMG026x018_3_1_0.bmp	C:/Dataset/202411_03.00.01/phase-2/hr_train\H21-514972_H21-51497-2-_IMG026x018_3_1_0.bmp
C:/Dataset/202411_03.00.01/phase-2/lr_train\H_88-H_H18-38478-3-_IMG004x025_0_2_3.bmp	C:/Dataset/202411_03.00.01/phase-2/hr_train\H_88-H_H18-38478-3-_IMG004x025_0_2_3.bmp
C:/Dataset/202411_03.00.01/phase-2/lr_train\H21-514972_H21-51497-2-_IMG021x036_2_3_4.bmp	C:/Dataset/202411_03.00.01/phase-2/hr_train\H21-514972_H21-51497-2-_IMG021x036_2_3_4.bmp
C:/Dataset/202411_03.00.01/phase-2/lr_train\H21-514972_H21-51497-2-_IMG018x031_0_1_4.bmp	C:/Dataset/202411_03.00.01/phase-2/hr_train\H21-514972_H21-51497-2-_IMG018x031_0_1_4.bmp
C:/Dataset/202411_03.00.01/phase-2/lr_train\H21-514972_H21-51497-2-_IMG022x015_2_2_6.bmp	C:/Dataset/202411_03.00.01/phase-2/hr_train\H21-514972_H21-51497-2-_IMG022x015_2_2_6.bmp
C:/Dataset/202411_03.00.01/phase-2/lr_train\H_88-H_H18-38478-3-_IMG025x011_3_0_3.bmp	C:/Dataset/202411_03.00.01/phase-2/hr_train\H_88-H_H18-38478-3-_IMG025x011_3_0_3.bmp
C:/Dataset/202411_03.00.01/phase-2/lr_train\Q8b7-2H_H21-16985-2-_IMG010x018_1_2_4.bmp	C:/Dataset/202411_03.00.01/phase-2/hr_train\Q8b7-2H_H21-16985-2-_IMG010x018_1_2_4.bmp
C:/Dataset/202411_03.00.01/phase-2/lr_train\Q8b7-2H_H21-16985-2-_IMG017x007_1_3_2.bmp	C:/Dataset/202411_03.00.01/phase-2/hr_train\Q8b7-2H_H21-16985-2-_IMG017x007_1_3_2.bmp
C:/Dataset/202411_03.00.01/phase-2/lr_train\H_88-H_H18-38478-3-_IMG021x019_3_3_10.bmp	C:/Dataset/202411_03.00.01/phase-2/hr_train\H_88-H_H18-38478-3-_IMG021x019_3_3_10.bmp
C:/Dataset/202411_03.00.01/phase-2/lr_train\H21-514974_H21-51497-4-_IMG026x023_3_2_5.bmp	C:/Dataset/202411_03.00.01/phase-2/hr_train\H21-514974_H21-51497-4-_IMG026x023_3_2_5.bmp
C:/Dataset/202411_03.00.01/phase-2/lr_train\867-2H_H21-16985-1-_IMG011x011_1_2_1.bmp	C:/Dataset/202411_03.00.01/phase-2/hr_train\867-2H_H21-16985-1-_IMG011x011_1_2_1.bmp
C:/Dataset/202411_03.00.01/phase-2/lr_train\H21-514972_H21-51497-2-_IMG015x012_0_2_12.bmp	C:/Dataset/202411_03.00.01/phase-2/hr_train\H21-514972_H21-51497-2-_IMG015x012_0_2_12.bmp
C:/Dataset/202411_03.00.01/phase-2/lr_train\867-2H_H21-16985-1-_IMG012x008_0_1_6.bmp	C:/Dataset/202411_03.00.01/phase-2/hr_train\867-2H_H21-16985-1-_IMG012x008_0_1_6.bmp
C:/Dataset/202411_03.00.01/phase-2/lr_train\Q8b7-2H_H21-16985-2-_IMG017x011_0_3_1.bmp	C:/Dataset/202411_03.00.01/phase-2/hr_train\Q8b7-2H_H21-16985-2-_IMG017x011_0_3_1.bmp
C:/Dataset/202411_03.00.01/phase-2/lr_train\Q8b7-2H_H21-16985-2-_IMG011x009_0_1_9.bmp	C:/Dataset/202411_03.00.01/phase-2/hr_train\Q8b7-2H_H21-16985-2-_IMG011x009_0_1_9.bmp
C:/Dataset/202411_03.00.01/phase-2/lr_train\H21-514974_H21-51497-4-_IMG006x012_0_3_0.bmp	C:/Dataset/202411_03.00.01/phase-2/hr_train\H21-514974_H21-51497-4-_IMG006x012_0_3_0.bmp
C:/Dataset/202411_03.00.01/phase-2/lr_train\867-2H_H21-16985-1-_IMG014x016_0_3_6.bmp	C:/Dataset/202411_03.00.01/phase-2/hr_train\867-2H_H21-16985-1-_IMG014x016_0_3_6.bmp
C:/Dataset/202411_03.00.01/phase-2/lr_train\H_88-H_H18-38478-3-_IMG022x015_1_1_10.bmp	C:/Dataset/202411_03.00.01/phase-2/hr_train\H_88-H_H18-38478-3-_IMG022x015_1_1_10.bmp
C:/Dataset/202411_03.00.01/phase-2/lr_train\H_88-H_H18-38478-3-_IMG026x021_2_0_7.bmp	C:/Dataset/202411_03.00.01/phase-2/hr_train\H_88-H_H18-38478-3-_IMG026x021_2_0_7.bmp
C:/Dataset/202411_03.00.01/phase-2/lr_train\H_88-H_H18-38478-3-_IMG029x023_0_1_0.bmp	C:/Dataset/202411_03.00.01/phase-2/hr_train\H_88-H_H18-38478-3-_IMG029x023_0_1_0.bmp
C:/Dataset/202411_03.00.01/phase-2/lr_train\Q8b7-2H_H21-16985-2-_IMG009x022_3_1_5.bmp	C:/Dataset/202411_03.00.01/phase-2/hr_train\Q8b7-2H_H21-16985-2-_IMG009x022_3_1_5.bmp
C:/Dataset/202411_03.00.01/phase-2/lr_train\867-2H_H21-16985-1-_IMG035x007_1_2_6.bmp	C:/Dataset/202411_03.00.01/phase-2/hr_train\867-2H_H21-16985-1-_IMG035x007_1_2_6.bmp
C:/Dataset/202411_03.00.01/phase-2/lr_train\H21-514972_H21-51497-2-_IMG021x027_2_1_3.bmp	C:/Dataset/202411_03.00.01/phase-2/hr_train\H21-514972_H21-51497-2-_IMG021x027_2_1_3.bmp
C:/Dataset/202411_03.00.01/phase-2/lr_train\867-2H_H21-16985-1-_IMG007x011_1_1_4.bmp	C:/Dataset/202411_03.00.01/phase-2/hr_train\867-2H_H21-16985-1-_IMG007x011_1_1_4.bmp
C:/Dataset/202411_03.00.01/phase-2/lr_train\H_88-H_H18-38478-3-_IMG026x020_3_2_6.bmp	C:/Dataset/202411_03.00.01/phase-2/hr_train\H_88-H_H18-38478-3-_IMG026x020_3_2_6.bmp
C:/Dataset/202411_03.00.01/phase-2/lr_train\867-2H_H21-16985-1-_IMG030x007_1_0_14.bmp	C:/Dataset/202411_03.00.01/phase-2/hr_train\867-2H_H21-16985-1-_IMG030x007_1_0_14.bmp
C:/Dataset/202411_03.00.01/phase-2/lr_train\Q8b7-2H_H21-16985-2-_IMG002x007_2_0_5.bmp	C:/Dataset/202411_03.00.01/phase-2/hr_train\Q8b7-2H_H21-16985-2-_IMG002x007_2_0_5.bmp
C:/Dataset/202411_03.00.01/phase-2/lr_train\867-2H_H21-16985-1-_IMG008x015_3_3_10.bmp	C:/Dataset/202411_03.00.01/phase-2/hr_train\867-2H_H21-16985-1-_IMG008x015_3_3_10.bmp
C:/Dataset/202411_03.00.01/phase-2/lr_train\Q8b7-2H_H21-16985-2-_IMG020x013_2_0_12.bmp	C:/Dataset/202411_03.00.01/phase-2/hr_train\Q8b7-2H_H21-16985-2-_IMG020x013_2_0_12.bmp
C:/Dataset/202411_03.00.01/phase-2/lr_train\H_88-H_H18-38478-3-_IMG028x024_2_0_11.bmp	C:/Dataset/202411_03.00.01/phase-2/hr_train\H_88-H_H18-38478-3-_IMG028x024_2_0_11.bmp
C:/Dataset/202411_03.00.01/phase-2/lr_train\H21-514972_H21-51497-2-_IMG009x011_3_3_3.bmp	C:/Dataset/202411_03.00.01/phase-2/hr_train\H21-514972_H21-51497-2-_IMG009x011_3_3_3.bmp
C:/Dataset/202411_03.00.01/phase-2/lr_train\Q8b7-2H_H21-16985-2-_IMG014x020_2_3_13.bmp	C:/Dataset/202411_03.00.01/phase-2/hr_train\Q8b7-2H_H21-16985-2-_IMG014x020_2_3_13.bmp
C:/Dataset/202411_03.00.01/phase-2/lr_train\H_88-H_H18-38478-3-_IMG005x024_0_0_4.bmp	C:/Dataset/202411_03.00.01/phase-2/hr_train\H_88-H_H18-38478-3-_IMG005x024_0_0_4.bmp
C:/Dataset/202411_03.00.01/phase-2/lr_train\H_88-H_H18-38478-3-_IMG006x023_2_2_1.bmp	C:/Dataset/202411_03.00.01/phase-2/hr_train\H_88-H_H18-38478-3-_IMG006x023_2_2_1.bmp
C:/Dataset/202411_03.00.01/phase-2/lr_train\867-2H_H21-16985-1-_IMG035x008_0_3_4.bmp	C:/Dataset/202411_03.00.01/phase-2/hr_train\867-2H_H21-16985-1-_IMG035x008_0_3_4.bmp
C:/Dataset/202411_03.00.01/phase-2/lr_train\H21-514972_H21-51497-2-_IMG015x008_0_1_7.bmp	C:/Dataset/202411_03.00.01/phase-2/hr_train\H21-514972_H21-51497-2-_IMG015x008_0_1_7.bmp
C:/Dataset/202411_03.00.01/phase-2/lr_train\Q8b7-2H_H21-16985-2-_IMG007x009_0_0_1.bmp	C:/Dataset/202411_03.00.01/phase-2/hr_train\Q8b7-2H_H21-16985-2-_IMG007x009_0_0_1.bmp
C:/Dataset/202411_03.00.01/phase-2/lr_train\H21-514974_H21-51497-4-_IMG009x009_1_2_1.bmp	C:/Dataset/202411_03.00.01/phase-2/hr_train\H21-514974_H21-51497-4-_IMG009x009_1_2_1.bmp
C:/Dataset/202411_03.00.01/phase-2/lr_train\Q8b7-2H_H21-16985-2-_IMG009x019_3_0_10.bmp	C:/Dataset/202411_03.00.01/phase-2/hr_train\Q8b7-2H_H21-16985-2-_IMG009x019_3_0_10.bmp
C:/Dataset/202411_03.00.01/phase-2/lr_train\H21-514974_H21-51497-4-_IMG028x023_3_1_6.bmp	C:/Dataset/202411_03.00.01/phase-2/hr_train\H21-514974_H21-51497-4-_IMG028x023_3_1_6.bmp
C:/Dataset/202411_03.00.01/phase-2/lr_train\H_88-H_H18-38478-3-_IMG025x008_3_0_5.bmp	C:/Dataset/202411_03.00.01/phase-2/hr_train\H_88-H_H18-38478-3-_IMG025x008_3_0_5.bmp
C:/Dataset/202411_03.00.01/phase-2/lr_train\867-2H_H21-16985-1-_IMG027x006_3_1_9.bmp	C:/Dataset/202411_03.00.01/phase-2/hr_train\867-2H_H21-16985-1-_IMG027x006_3_1_9.bmp
C:/Dataset/202411_03.00.01/phase-2/lr_train\H21-514972_H21-51497-2-_IMG028x030_2_2_5.bmp	C:/Dataset/202411_03.00.01/phase-2/hr_train\H21-514972_H21-51497-2-_IMG028x030_2_2_5.bmp
C:/Dataset/202411_03.00.01/phase-2/lr_train\Q8b7-2H_H21-16985-2-_IMG011x022_2_2_9.bmp	C:/Dataset/202411_03.00.01/phase-2/hr_train\Q8b7-2H_H21-16985-2-_IMG011x022_2_2_9.bmp
C:/Dataset/202411_03.00.01/phase-2/lr_train\H21-514972_H21-51497-2-_IMG017x031_2_2_5.bmp	C:/Dataset/202411_03.00.01/phase-2/hr_train\H21-514972_H21-51497-2-_IMG017x031_2_2_5.bmp
C:/Dataset/202411_03.00.01/phase-2/lr_train\Q8b7-2H_H21-16985-2-_IMG010x011_3_1_3.bmp	C:/Dataset/202411_03.00.01/phase-2/hr_train\Q8b7-2H_H21-16985-2-_IMG010x011_3_1_3.bmp
C:/Dataset/202411_03.00.01/phase-2/lr_train\H_88-H_H18-38478-3-_IMG022x016_3_3_12.bmp	C:/Dataset/202411_03.00.01/phase-2/hr_train\H_88-H_H18-38478-3-_IMG022x016_3_3_12.bmp
C:/Dataset/202411_03.00.01/phase-2/lr_train\H_88-H_H18-38478-3-_IMG030x006_3_1_0.bmp	C:/Dataset/202411_03.00.01/phase-2/hr_train\H_88-H_H18-38478-3-_IMG030x006_3_1_0.bmp
C:/Dataset/202411_03.00.01/phase-2/lr_train\H21-514972_H21-51497-2-_IMG009x010_1_3_0.bmp	C:/Dataset/202411_03.00.01/phase-2/hr_train\H21-514972_H21-51497-2-_IMG009x010_1_3_0.bmp
C:/Dataset/202411_03.00.01/phase-2/lr_train\H_88-H_H18-38478-3-_IMG025x021_1_1_3.bmp	C:/Dataset/202411_03.00.01/phase-2/hr_train\H_88-H_H18-38478-3-_IMG025x021_1_1_3.bmp
C:/Dataset/202411_03.00.01/phase-2/lr_train\H_88-H_H18-38478-3-_IMG023x017_2_3_0.bmp	C:/Dataset/202411_03.00.01/phase-2/hr_train\H_88-H_H18-38478-3-_IMG023x017_2_3_0.bmp
C:/Dataset/202411_03.00.01/phase-2/lr_train\H_88-H_H18-38478-3-_IMG009x024_0_1_12.bmp	C:/Dataset/202411_03.00.01/phase-2/hr_train\H_88-H_H18-38478-3-_IMG009x024_0_1_12.bmp
C:/Dataset/202411_03.00.01/phase-2/lr_train\867-2H_H21-16985-1-_IMG026x007_0_3_2.bmp	C:/Dataset/202411_03.00.01/phase-2/hr_train\867-2H_H21-16985-1-_IMG026x007_0_3_2.bmp
C:/Dataset/202411_03.00.01/phase-2/lr_train\H21-514972_H21-51497-2-_IMG017x024_0_1_1.bmp	C:/Dataset/202411_03.00.01/phase-2/hr_train\H21-514972_H21-51497-2-_IMG017x024_0_1_1.bmp
C:/Dataset/202411_03.00.01/phase-2/lr_train\867-2H_H21-16985-1-_IMG033x016_3_0_0.bmp	C:/Dataset/202411_03.00.01/phase-2/hr_train\867-2H_H21-16985-1-_IMG033x016_3_0_0.bmp
C:/Dataset/202411_03.00.01/phase-2/lr_train\H21-514972_H21-51497-2-_IMG010x011_3_3_1.bmp	C:/Dataset/202411_03.00.01/phase-2/hr_train\H21-514972_H21-51497-2-_IMG010x011_3_3_1.bmp
C:/Dataset/202411_03.00.01/phase-2/lr_train\H_88-H_H18-38478-3-_IMG005x019_3_0_11.bmp	C:/Dataset/202411_03.00.01/phase-2/hr_train\H_88-H_H18-38478-3-_IMG005x019_3_0_11.bmp
C:/Dataset/202411_03.00.01/phase-2/lr_train\867-2H_H21-16985-1-_IMG028x008_3_1_4.bmp	C:/Dataset/202411_03.00.01/phase-2/hr_train\867-2H_H21-16985-1-_IMG028x008_3_1_4.bmp
C:/Dataset/202411_03.00.01/phase-2/lr_train\H_88-H_H18-38478-3-_IMG010x008_1_2_1.bmp	C:/Dataset/202411_03.00.01/phase-2/hr_train\H_88-H_H18-38478-3-_IMG010x008_1_2_1.bmp
C:/Dataset/202411_03.00.01/phase-2/lr_train\H21-514974_H21-51497-4-_IMG003x017_3_3_4.bmp	C:/Dataset/202411_03.00.01/phase-2/hr_train\H21-514974_H21-51497-4-_IMG003x017_3_3_4.bmp
C:/Dataset/202411_03.00.01/phase-2/lr_train\H21-514972_H21-51497-2-_IMG027x038_0_2_2.bmp	C:/Dataset/202411_03.00.01/phase-2/hr_train\H21-514972_H21-51497-2-_IMG027x038_0_2_2.bmp
C:/Dataset/202411_03.00.01/phase-2/lr_train\H21-514972_H21-51497-2-_IMG023x037_0_3_3.bmp	C:/Dataset/202411_03.00.01/phase-2/hr_train\H21-514972_H21-51497-2-_IMG023x037_0_3_3.bmp
C:/Dataset/202411_03.00.01/phase-2/lr_train\H_88-H_H18-38478-3-_IMG028x007_1_0_4.bmp	C:/Dataset/202411_03.00.01/phase-2/hr_train\H_88-H_H18-38478-3-_IMG028x007_1_0_4.bmp
C:/Dataset/202411_03.00.01/phase-2/lr_train\H_88-H_H18-38478-3-_IMG026x008_3_0_1.bmp	C:/Dataset/202411_03.00.01/phase-2/hr_train\H_88-H_H18-38478-3-_IMG026x008_3_0_1.bmp
C:/Dataset/202411_03.00.01/phase-2/lr_train\H21-514972_H21-51497-2-_IMG021x021_3_2_8.bmp	C:/Dataset/202411_03.00.01/phase-2/hr_train\H21-514972_H21-51497-2-_IMG021x021_3_2_8.bmp
C:/Dataset/202411_03.00.01/phase-2/lr_train\H_88-H_H18-38478-3-_IMG016x011_3_3_8.bmp	C:/Dataset/202411_03.00.01/phase-2/hr_train\H_88-H_H18-38478-3-_IMG016x011_3_3_8.bmp
C:/Dataset/202411_03.00.01/phase-2/lr_train\Q8b7-2H_H21-16985-2-_IMG020x011_2_3_5.bmp	C:/Dataset/202411_03.00.01/phase-2/hr_train\Q8b7-2H_H21-16985-2-_IMG020x011_2_3_5.bmp
C:/Dataset/202411_03.00.01/phase-2/lr_train\H21-514972_H21-51497-2-_IMG021x017_1_0_1.bmp	C:/Dataset/202411_03.00.01/phase-2/hr_train\H21-514972_H21-51497-2-_IMG021x017_1_0_1.bmp
C:/Dataset/202411_03.00.01/phase-2/lr_train\Q8b7-2H_H21-16985-2-_IMG011x007_0_0_2.bmp	C:/Dataset/202411_03.00.01/phase-2/hr_train\Q8b7-2H_H21-16985-2-_IMG011x007_0_0_2.bmp
C:/Dataset/202411_03.00.01/phase-2/lr_train\H21-514972_H21-51497-2-_IMG019x009_2_0_4.bmp	C:/Dataset/202411_03.00.01/phase-2/hr_train\H21-514972_H21-51497-2-_IMG019x009_2_0_4.bmp
C:/Dataset/202411_03.00.01/phase-2/lr_train\H21-514972_H21-51497-2-_IMG022x035_3_2_0.bmp	C:/Dataset/202411_03.00.01/phase-2/hr_train\H21-514972_H21-51497-2-_IMG022x035_3_2_0.bmp
C:/Dataset/202411_03.00.01/phase-2/lr_train\867-2H_H21-16985-1-_IMG010x016_1_1_9.bmp	C:/Dataset/202411_03.00.01/phase-2/hr_train\867-2H_H21-16985-1-_IMG010x016_1_1_9.bmp
C:/Dataset/202411_03.00.01/phase-2/lr_train\H21-514974_H21-51497-4-_IMG024x026_3_3_2.bmp	C:/Dataset/202411_03.00.01/phase-2/hr_train\H21-514974_H21-51497-4-_IMG024x026_3_3_2.bmp
C:/Dataset/202411_03.00.01/phase-2/lr_train\H21-514972_H21-51497-2-_IMG027x026_0_1_1.bmp	C:/Dataset/202411_03.00.01/phase-2/hr_train\H21-514972_H21-51497-2-_IMG027x026_0_1_1.bmp
C:/Dataset/202411_03.00.01/phase-2/lr_train\H21-514974_H21-51497-4-_IMG017x029_2_1_6.bmp	C:/Dataset/202411_03.00.01/phase-2/hr_train\H21-514974_H21-51497-4-_IMG017x029_2_1_6.bmp
C:/Dataset/202411_03.00.01/phase-2/lr_train\H21-514972_H21-51497-2-_IMG023x013_0_0_3.bmp	C:/Dataset/202411_03.00.01/phase-2/hr_train\H21-514972_H21-51497-2-_IMG023x013_0_0_3.bmp
C:/Dataset/202411_03.00.01/phase-2/lr_train\H_88-H_H18-38478-3-_IMG024x023_2_0_11.bmp	C:/Dataset/202411_03.00.01/phase-2/hr_train\H_88-H_H18-38478-3-_IMG024x023_2_0_11.bmp
C:/Dataset/202411_03.00.01/phase-2/lr_train\H_88-H_H18-38478-3-_IMG011x008_2_0_0.bmp	C:/Dataset/202411_03.00.01/phase-2/hr_train\H_88-H_H18-38478-3-_IMG011x008_2_0_0.bmp
C:/Dataset/202411_03.00.01/phase-2/lr_train\H_88-H_H18-38478-3-_IMG006x023_3_1_8.bmp	C:/Dataset/202411_03.00.01/phase-2/hr_train\H_88-H_H18-38478-3-_IMG006x023_3_1_8.bmp
C:/Dataset/202411_03.00.01/phase-2/lr_train\Q8b7-2H_H21-16985-2-_IMG016x009_0_0_9.bmp	C:/Dataset/202411_03.00.01/phase-2/hr_train\Q8b7-2H_H21-16985-2-_IMG016x009_0_0_9.bmp
C:/Dataset/202411_03.00.01/phase-2/lr_train\H_88-H_H18-38478-3-_IMG015x009_3_2_9.bmp	C:/Dataset/202411_03.00.01/phase-2/hr_train\H_88-H_H18-38478-3-_IMG015x009_3_2_9.bmp
C:/Dataset/202411_03.00.01/phase-2/lr_train\H_88-H_H18-38478-3-_IMG025x024_2_0_2.bmp	C:/Dataset/202411_03.00.01/phase-2/hr_train\H_88-H_H18-38478-3-_IMG025x024_2_0_2.bmp
C:/Dataset/202411_03.00.01/phase-2/lr_train\H21-514974_H21-51497-4-_IMG005x012_3_3_1.bmp	C:/Dataset/202411_03.00.01/phase-2/hr_train\H21-514974_H21-51497-4-_IMG005x012_3_3_1.bmp
C:/Dataset/202411_03.00.01/phase-2/lr_train\H21-514972_H21-51497-2-_IMG014x008_1_3_7.bmp	C:/Dataset/202411_03.00.01/phase-2/hr_train\H21-514972_H21-51497-2-_IMG014x008_1_3_7.bmp
C:/Dataset/202411_03.00.01/phase-2/lr_train\867-2H_H21-16985-1-_IMG010x010_3_3_6.bmp	C:/Dataset/202411_03.00.01/phase-2/hr_train\867-2H_H21-16985-1-_IMG010x010_3_3_6.bmp
C:/Dataset/202411_03.00.01/phase-2/lr_train\H_88-H_H18-38478-3-_IMG004x024_1_3_4.bmp	C:/Dataset/202411_03.00.01/phase-2/hr_train\H_88-H_H18-38478-3-_IMG004x024_1_3_4.bmp
C:/Dataset/202411_03.00.01/phase-2/lr_train\H_88-H_H18-38478-3-_IMG027x015_0_2_10.bmp	C:/Dataset/202411_03.00.01/phase-2/hr_train\H_88-H_H18-38478-3-_IMG027x015_0_2_10.bmp
C:/Dataset/202411_03.00.01/phase-2/lr_train\H21-514972_H21-51497-2-_IMG026x017_0_3_6.bmp	C:/Dataset/202411_03.00.01/phase-2/hr_train\H21-514972_H21-51497-2-_IMG026x017_0_3_6.bmp
C:/Dataset/202411_03.00.01/phase-2/lr_train\H_88-H_H18-38478-3-_IMG007x025_3_2_12.bmp	C:/Dataset/202411_03.00.01/phase-2/hr_train\H_88-H_H18-38478-3-_IMG007x025_3_2_12.bmp
