# Supplementary material for: Feasibility study of single-image super-resolution scanning system based on deep learning for pathological diagnosis of oral epithelial dysplasia
Source: Front Med (Lausanne). 2025 Mar 12;12:1550512. doi: 10.3389/fmed.2025.1550512 (PMC11936936; doi:10.3389/fmed.2025.1550512)
Supplement: Supplementary file 8 [file Data_Sheet_6.zip]

Archive with 240 entries (240 files):
- HR-03/51_0.tiff
- HR-03/51_1.tiff
- HR-03/51_2.tiff
- HR-03/51_3.tiff
- HR-03/51_4.tiff
- HR-03/51_5.tiff
- HR-03/51_6.tiff
- HR-03/51_7.tiff
- HR-03/52_0.tiff
- HR-03/52_1.tiff
- HR-03/52_2.tiff
- HR-03/52_3.tiff
- HR-03/52_4.tiff
- HR-03/52_5.tiff
- HR-03/52_6.tiff
- HR-03/52_7.tiff
- HR-03/53_0.tiff
- HR-03/53_1.tiff
- HR-03/53_2.tiff
- HR-03/53_3.tiff
- HR-03/53_4.tiff
- HR-03/53_5.tiff
- HR-03/53_6.tiff
- HR-03/53_7.tiff
- HR-03/54_0.tiff
- HR-03/54_1.tiff
- HR-03/54_2.tiff
- HR-03/54_3.tiff
- HR-03/54_4.tiff
- HR-03/54_5.tiff
- HR-03/54_6.tiff
- HR-03/54_7.tiff
- HR-03/55_0.tiff
- HR-03/55_1.tiff
- HR-03/55_2.tiff
- HR-03/55_3.tiff
- HR-03/55_4.tiff
- HR-03/55_5.tiff
- HR-03/55_6.tiff
- HR-03/55_7.tiff
- HR-03/56_0.tiff
- HR-03/56_1.tiff
- HR-03/56_2.tiff
- HR-03/56_3.tiff
- HR-03/56_4.tiff
- HR-03/56_5.tiff
- HR-03/56_6.tiff
- HR-03/56_7.tiff
- HR-03/57_0.tiff
- HR-03/57_1.tiff
- HR-03/57_2.tiff
- HR-03/57_3.tiff
- HR-03/57_4.tiff
- HR-03/57_5.tiff
- HR-03/57_6.tiff
- HR-03/57_7.tiff
- HR-03/58_0.tiff
- HR-03/58_1.tiff
- HR-03/58_2.tiff
- HR-03/58_3.tiff
- HR-03/58_4.tiff
- HR-03/58_5.tiff
- HR-03/58_6.tiff
- HR-03/58_7.tiff
- HR-03/59_0.tiff
- HR-03/59_1.tiff
- HR-03/59_2.tiff
- HR-03/59_3.tiff
- HR-03/59_4.tiff
- HR-03/59_5.tiff
- HR-03/59_6.tiff
- HR-03/59_7.tiff
- HR-03/60_0.tiff
- HR-03/60_1.tiff
- HR-03/60_2.tiff
- HR-03/60_3.tiff
- HR-03/60_4.tiff
- HR-03/60_5.tiff
- HR-03/60_6.tiff
- HR-03/60_7.tiff
- HR-03/61_0.tiff
- HR-03/61_1.tiff
- HR-03/61_2.tiff
- HR-03/61_3.tiff
- HR-03/61_4.tiff
- HR-03/61_5.tiff
- HR-03/61_6.tiff
- HR-03/61_7.tiff
- HR-03/62_0.tiff
- HR-03/62_1.tiff
- HR-03/62_2.tiff
- HR-03/62_3.tiff
- HR-03/62_4.tiff
- HR-03/62_5.tiff
- HR-03/62_6.tiff
- HR-03/62_7.tiff
- HR-03/63_0.tiff
- HR-03/63_1.tiff
- HR-03/63_2.tiff
- HR-03/63_3.tiff
- HR-03/63_4.tiff
- HR-03/63_5.tiff
- HR-03/63_6.tiff
- HR-03/63_7.tiff
- HR-03/64_0.tiff
- HR-03/64_1.tiff
- HR-03/64_2.tiff
- HR-03/64_3.tiff
- HR-03/64_4.tiff
- HR-03/64_5.tiff
- HR-03/64_6.tiff
- HR-03/64_7.tiff
- HR-03/65_0.tiff
- HR-03/65_1.tiff
- HR-03/65_2.tiff
- HR-03/65_3.tiff
- HR-03/65_4.tiff
- HR-03/65_5.tiff
- HR-03/65_6.tiff
- HR-03/65_7.tiff
- HR-03/66_0.tiff
- HR-03/66_1.tiff
- HR-03/66_2.tiff
- HR-03/66_3.tiff
- HR-03/66_4.tiff
- HR-03/66_5.tiff
- HR-03/66_6.tiff
- HR-03/66_7.tiff
- HR-03/67_0.tiff
- HR-03/67_1.tiff
- HR-03/67_2.tiff
- HR-03/67_3.tiff
- HR-03/67_4.tiff
- HR-03/67_5.tiff
- HR-03/67_6.tiff
- HR-03/67_7.tiff
- HR-03/68_0.tiff
- HR-03/68_1.tiff
- HR-03/68_2.tiff
- HR-03/68_3.tiff
- HR-03/68_4.tiff
- HR-03/68_5.tiff
- HR-03/68_6.tiff
- HR-03/68_7.tiff
- HR-03/69_0.tiff
- HR-03/69_1.tiff
- HR-03/69_2.tiff
- HR-03/69_3.tiff
- HR-03/69_4.tiff
- HR-03/69_5.tiff
- HR-03/69_6.tiff
- HR-03/69_7.tiff
- HR-03/70_0.tiff
- HR-03/70_1.tiff
- HR-03/70_2.tiff
- HR-03/70_3.tiff
- HR-03/70_4.tiff
- HR-03/70_5.tiff
- HR-03/70_6.tiff
- HR-03/70_7.tiff
- HR-03/71_0.tiff
- HR-03/71_1.tiff
- HR-03/71_2.tiff
- HR-03/71_3.tiff
- HR-03/71_4.tiff
- HR-03/71_5.tiff
- HR-03/71_6.tiff
- HR-03/71_7.tiff
- HR-03/72_0.tiff
- HR-03/72_1.tiff
- HR-03/72_2.tiff
- HR-03/72_3.tiff
- HR-03/72_4.tiff
- HR-03/72_5.tiff
- HR-03/72_6.tiff
- HR-03/72_7.tiff
- HR-03/73_0.tiff
- HR-03/73_1.tiff
- HR-03/73_2.tiff
- HR-03/73_3.tiff
- HR-03/73_4.tiff
- HR-03/73_5.tiff
- HR-03/73_6.tiff
- HR-03/73_7.tiff
- HR-03/74_0.tiff
- HR-03/74_1.tiff
- HR-03/74_2.tiff
- HR-03/74_3.tiff
- HR-03/74_4.tiff
- HR-03/74_5.tiff
- HR-03/74_6.tiff
- HR-03/74_7.tiff
- HR-03/75_0.tiff
- HR-03/75_1.tiff
- HR-03/75_2.tiff
- HR-03/75_3.tiff
- HR-03/75_4.tiff
- HR-03/75_5.tiff
- HR-03/75_6.tiff
- HR-03/75_7.tiff
- HR-03/76_0.tiff
- HR-03/76_1.tiff
- HR-03/76_2.tiff
- HR-03/76_3.tiff
- HR-03/76_4.tiff
- HR-03/76_5.tiff
- HR-03/76_6.tiff
- HR-03/76_7.tiff
- HR-03/77_0.tiff
- HR-03/77_1.tiff
- HR-03/77_2.tiff
- HR-03/77_3.tiff
- HR-03/77_4.tiff
- HR-03/77_5.tiff
- HR-03/77_6.tiff
- HR-03/77_7.tiff
- HR-03/78_0.tiff
- HR-03/78_1.tiff
- HR-03/78_2.tiff
- HR-03/78_3.tiff
- HR-03/78_4.tiff
- HR-03/78_5.tiff
- HR-03/78_6.tiff
- HR-03/78_7.tiff
- HR-03/79_0.tiff
- HR-03/79_1.tiff
- HR-03/79_2.tiff
- HR-03/79_3.tiff
- HR-03/79_4.tiff
- HR-03/79_5.tiff
- HR-03/79_6.tiff
- HR-03/79_7.tiff
- HR-03/80_0.tiff
- HR-03/80_1.tiff
- HR-03/80_2.tiff
- HR-03/80_3.tiff
- HR-03/80_4.tiff
- HR-03/80_5.tiff
- HR-03/80_6.tiff
- HR-03/80_7.tiff
