# Supplementary material for: Feasibility study of single-image super-resolution scanning system based on deep learning for pathological diagnosis of oral epithelial dysplasia
Source: Front Med (Lausanne). 2025 Mar 12;12:1550512. doi: 10.3389/fmed.2025.1550512 (PMC11936936; doi:10.3389/fmed.2025.1550512)
Supplement: Supplementary file 11 [file Data_Sheet_9.zip]

Archive with 242 entries (242 files):
- LR-02/29_6.tiff
- LR-02/29_7.tiff
- LR-02/30_0.tiff
- LR-02/30_1.tiff
- LR-02/30_2.tiff
- LR-02/30_3.tiff
- LR-02/30_4.tiff
- LR-02/30_5.tiff
- LR-02/30_6.tiff
- LR-02/30_7.tiff
- LR-02/31_0.tiff
- LR-02/31_1.tiff
- LR-02/31_2.tiff
- LR-02/31_3.tiff
- LR-02/31_4.tiff
- LR-02/31_5.tiff
- LR-02/31_6.tiff
- LR-02/31_7.tiff
- LR-02/32_0.tiff
- LR-02/32_1.tiff
- LR-02/32_2.tiff
- LR-02/32_3.tiff
- LR-02/32_4.tiff
- LR-02/32_5.tiff
- LR-02/32_6.tiff
- LR-02/32_7.tiff
- LR-02/33_0.tiff
- LR-02/33_1.tiff
- LR-02/33_2.tiff
- LR-02/33_3.tiff
- LR-02/33_4.tiff
- LR-02/33_5.tiff
- LR-02/33_6.tiff
- LR-02/33_7.tiff
- LR-02/34_0.tiff
- LR-02/34_1.tiff
- LR-02/34_2.tiff
- LR-02/34_3.tiff
- LR-02/34_4.tiff
- LR-02/34_5.tiff
- LR-02/34_6.tiff
- LR-02/34_7.tiff
- LR-02/35_0.tiff
- LR-02/35_1.tiff
- LR-02/35_2.tiff
- LR-02/35_3.tiff
- LR-02/35_4.tiff
- LR-02/35_5.tiff
- LR-02/35_6.tiff
- LR-02/35_7.tiff
- LR-02/36_0.tiff
- LR-02/36_1.tiff
- LR-02/36_2.tiff
- LR-02/36_3.tiff
- LR-02/36_4.tiff
- LR-02/36_5.tiff
- LR-02/36_6.tiff
- LR-02/36_7.tiff
- LR-02/37_0.tiff
- LR-02/37_1.tiff
- LR-02/37_2.tiff
- LR-02/37_3.tiff
- LR-02/37_4.tiff
- LR-02/37_5.tiff
- LR-02/37_6.tiff
- LR-02/37_7.tiff
- LR-02/38_0.tiff
- LR-02/38_1.tiff
- LR-02/38_2.tiff
- LR-02/38_3.tiff
- LR-02/38_4.tiff
- LR-02/38_5.tiff
- LR-02/38_6.tiff
- LR-02/38_7.tiff
- LR-02/39_0.tiff
- LR-02/39_1.tiff
- LR-02/39_2.tiff
- LR-02/39_3.tiff
- LR-02/39_4.tiff
- LR-02/39_5.tiff
- LR-02/39_6.tiff
- LR-02/39_7.tiff
- LR-02/40_0.tiff
- LR-02/40_1.tiff
- LR-02/40_2.tiff
- LR-02/40_3.tiff
- LR-02/40_4.tiff
- LR-02/40_5.tiff
- LR-02/40_6.tiff
- LR-02/40_7.tiff
- LR-02/41_0.tiff
- LR-02/41_1.tiff
- LR-02/41_2.tiff
- LR-02/41_3.tiff
- LR-02/41_4.tiff
- LR-02/41_5.tiff
- LR-02/41_6.tiff
- LR-02/41_7.tiff
- LR-02/42_0.tiff
- LR-02/42_1.tiff
- LR-02/42_2.tiff
- LR-02/42_3.tiff
- LR-02/42_4.tiff
- LR-02/42_5.tiff
- LR-02/42_6.tiff
- LR-02/42_7.tiff
- LR-02/43_0.tiff
- LR-02/43_1.tiff
- LR-02/43_2.tiff
- LR-02/43_3.tiff
- LR-02/43_4.tiff
- LR-02/43_5.tiff
- LR-02/43_6.tiff
- LR-02/43_7.tiff
- LR-02/44_0.tiff
- LR-02/44_1.tiff
- LR-02/44_2.tiff
- LR-02/44_3.tiff
- LR-02/44_4.tiff
- LR-02/44_5.tiff
- LR-02/44_6.tiff
- LR-02/44_7.tiff
- LR-02/45_0.tiff
- LR-02/45_1.tiff
- LR-02/45_2.tiff
- LR-02/45_3.tiff
- LR-02/45_4.tiff
- LR-02/45_5.tiff
- LR-02/45_6.tiff
- LR-02/45_7.tiff
- LR-02/46_0.tiff
- LR-02/46_1.tiff
- LR-02/46_2.tiff
- LR-02/46_3.tiff
- LR-02/46_4.tiff
- LR-02/46_5.tiff
- LR-02/46_6.tiff
- LR-02/46_7.tiff
- LR-02/47_0.tiff
- LR-02/47_1.tiff
- LR-02/47_2.tiff
- LR-02/47_3.tiff
- LR-02/47_4.tiff
- LR-02/47_5.tiff
- LR-02/47_6.tiff
- LR-02/47_7.tiff
- LR-02/48_0.tiff
- LR-02/48_1.tiff
- LR-02/48_2.tiff
- LR-02/48_3.tiff
- LR-02/48_4.tiff
- LR-02/48_5.tiff
- LR-02/48_6.tiff
- LR-02/48_7.tiff
- LR-02/49_0.tiff
- LR-02/49_1.tiff
- LR-02/49_2.tiff
- LR-02/49_3.tiff
- LR-02/49_4.tiff
- LR-02/49_5.tiff
- LR-02/49_6.tiff
- LR-02/49_7.tiff
- LR-02/50_0.tiff
- LR-02/50_1.tiff
- LR-02/50_2.tiff
- LR-02/50_3.tiff
- LR-02/50_4.tiff
- LR-02/50_5.tiff
- LR-02/50_6.tiff
- LR-02/50_7.tiff
- LR-02/51_0.tiff
- LR-02/51_1.tiff
- LR-02/51_2.tiff
- LR-02/51_3.tiff
- LR-02/51_4.tiff
- LR-02/51_5.tiff
- LR-02/51_6.tiff
- LR-02/51_7.tiff
- LR-02/52_0.tiff
- LR-02/52_1.tiff
- LR-02/52_2.tiff
- LR-02/52_3.tiff
- LR-02/52_4.tiff
- LR-02/52_5.tiff
- LR-02/52_6.tiff
- LR-02/52_7.tiff
- LR-02/53_0.tiff
- LR-02/53_1.tiff
- LR-02/53_2.tiff
- LR-02/53_3.tiff
- LR-02/53_4.tiff
- LR-02/53_5.tiff
- LR-02/53_6.tiff
- LR-02/53_7.tiff
- LR-02/54_0.tiff
- LR-02/54_1.tiff
- LR-02/54_2.tiff
- LR-02/54_3.tiff
- LR-02/54_4.tiff
- LR-02/54_5.tiff
- LR-02/54_6.tiff
- LR-02/54_7.tiff
- LR-02/55_0.tiff
- LR-02/55_1.tiff
- LR-02/55_2.tiff
- LR-02/55_3.tiff
- LR-02/55_4.tiff
- LR-02/55_5.tiff
- LR-02/55_6.tiff
- LR-02/55_7.tiff
- LR-02/56_0.tiff
- LR-02/56_1.tiff
- LR-02/56_2.tiff
- LR-02/56_3.tiff
- LR-02/56_4.tiff
- LR-02/56_5.tiff
- LR-02/56_6.tiff
- LR-02/56_7.tiff
- LR-02/57_0.tiff
- LR-02/57_1.tiff
- LR-02/57_2.tiff
- LR-02/57_3.tiff
- LR-02/57_4.tiff
- LR-02/57_5.tiff
- LR-02/57_6.tiff
- LR-02/57_7.tiff
- LR-02/58_0.tiff
- LR-02/58_1.tiff
- LR-02/58_2.tiff
- LR-02/58_3.tiff
- LR-02/58_4.tiff
- LR-02/58_5.tiff
- LR-02/58_6.tiff
- LR-02/58_7.tiff
- LR-02/59_0.tiff
- LR-02/59_1.tiff
- LR-02/59_2.tiff
- LR-02/59_3.tiff
- LR-02/59_4.tiff
- LR-02/59_5.tiff
- LR-02/59_6.tiff
- LR-02/59_7.tiff
