# Supplementary material for: Feasibility study of single-image super-resolution scanning system based on deep learning for pathological diagnosis of oral epithelial dysplasia
Source: Front Med (Lausanne). 2025 Mar 12;12:1550512. doi: 10.3389/fmed.2025.1550512 (PMC11936936; doi:10.3389/fmed.2025.1550512)
Supplement: Supplementary file 12 [file Data_Sheet_10.zip]

Archive with 230 entries (230 files):
- LR-03/21_0.tiff
- LR-03/21_1.tiff
- LR-03/21_2.tiff
- LR-03/21_3.tiff
- LR-03/21_4.tiff
- LR-03/21_5.tiff
- LR-03/21_6.tiff
- LR-03/21_7.tiff
- LR-03/22_0.tiff
- LR-03/22_1.tiff
- LR-03/22_2.tiff
- LR-03/22_3.tiff
- LR-03/22_4.tiff
- LR-03/22_5.tiff
- LR-03/22_6.tiff
- LR-03/22_7.tiff
- LR-03/23_0.tiff
- LR-03/23_1.tiff
- LR-03/23_2.tiff
- LR-03/23_3.tiff
- LR-03/23_4.tiff
- LR-03/23_5.tiff
- LR-03/23_6.tiff
- LR-03/23_7.tiff
- LR-03/24_0.tiff
- LR-03/24_1.tiff
- LR-03/24_2.tiff
- LR-03/24_3.tiff
- LR-03/24_4.tiff
- LR-03/24_5.tiff
- LR-03/24_6.tiff
- LR-03/24_7.tiff
- LR-03/25_0.tiff
- LR-03/25_1.tiff
- LR-03/25_2.tiff
- LR-03/25_3.tiff
- LR-03/25_4.tiff
- LR-03/25_5.tiff
- LR-03/25_6.tiff
- LR-03/25_7.tiff
- LR-03/26_0.tiff
- LR-03/26_1.tiff
- LR-03/26_2.tiff
- LR-03/26_3.tiff
- LR-03/26_4.tiff
- LR-03/26_5.tiff
- LR-03/26_6.tiff
- LR-03/26_7.tiff
- LR-03/27_0.tiff
- LR-03/27_1.tiff
- LR-03/27_2.tiff
- LR-03/27_3.tiff
- LR-03/27_4.tiff
- LR-03/27_5.tiff
- LR-03/27_6.tiff
- LR-03/27_7.tiff
- LR-03/28_0.tiff
- LR-03/28_1.tiff
- LR-03/28_2.tiff
- LR-03/28_3.tiff
- LR-03/28_4.tiff
- LR-03/28_5.tiff
- LR-03/28_6.tiff
- LR-03/28_7.tiff
- LR-03/29_0.tiff
- LR-03/29_1.tiff
- LR-03/29_2.tiff
- LR-03/29_3.tiff
- LR-03/29_4.tiff
- LR-03/29_5.tiff
- LR-03/60_0.tiff
- LR-03/60_1.tiff
- LR-03/60_2.tiff
- LR-03/60_3.tiff
- LR-03/60_4.tiff
- LR-03/60_5.tiff
- LR-03/60_6.tiff
- LR-03/60_7.tiff
- LR-03/61_0.tiff
- LR-03/61_1.tiff
- LR-03/61_2.tiff
- LR-03/61_3.tiff
- LR-03/61_4.tiff
- LR-03/61_5.tiff
- LR-03/61_6.tiff
- LR-03/61_7.tiff
- LR-03/62_0.tiff
- LR-03/62_1.tiff
- LR-03/62_2.tiff
- LR-03/62_3.tiff
- LR-03/62_4.tiff
- LR-03/62_5.tiff
- LR-03/62_6.tiff
- LR-03/62_7.tiff
- LR-03/63_0.tiff
- LR-03/63_1.tiff
- LR-03/63_2.tiff
- LR-03/63_3.tiff
- LR-03/63_4.tiff
- LR-03/63_5.tiff
- LR-03/63_6.tiff
- LR-03/63_7.tiff
- LR-03/64_0.tiff
- LR-03/64_1.tiff
- LR-03/64_2.tiff
- LR-03/64_3.tiff
- LR-03/64_4.tiff
- LR-03/64_5.tiff
- LR-03/64_6.tiff
- LR-03/64_7.tiff
- LR-03/65_0.tiff
- LR-03/65_1.tiff
- LR-03/65_2.tiff
- LR-03/65_3.tiff
- LR-03/65_4.tiff
- LR-03/65_5.tiff
- LR-03/65_6.tiff
- LR-03/65_7.tiff
- LR-03/66_0.tiff
- LR-03/66_1.tiff
- LR-03/66_2.tiff
- LR-03/66_3.tiff
- LR-03/66_4.tiff
- LR-03/66_5.tiff
- LR-03/66_6.tiff
- LR-03/66_7.tiff
- LR-03/67_0.tiff
- LR-03/67_1.tiff
- LR-03/67_2.tiff
- LR-03/67_3.tiff
- LR-03/67_4.tiff
- LR-03/67_5.tiff
- LR-03/67_6.tiff
- LR-03/67_7.tiff
- LR-03/68_0.tiff
- LR-03/68_1.tiff
- LR-03/68_2.tiff
- LR-03/68_3.tiff
- LR-03/68_4.tiff
- LR-03/68_5.tiff
- LR-03/68_6.tiff
- LR-03/68_7.tiff
- LR-03/69_0.tiff
- LR-03/69_1.tiff
- LR-03/69_2.tiff
- LR-03/69_3.tiff
- LR-03/69_4.tiff
- LR-03/69_5.tiff
- LR-03/69_6.tiff
- LR-03/69_7.tiff
- LR-03/70_0.tiff
- LR-03/70_1.tiff
- LR-03/70_2.tiff
- LR-03/70_3.tiff
- LR-03/70_4.tiff
- LR-03/70_5.tiff
- LR-03/70_6.tiff
- LR-03/70_7.tiff
- LR-03/71_0.tiff
- LR-03/71_1.tiff
- LR-03/71_2.tiff
- LR-03/71_3.tiff
- LR-03/71_4.tiff
- LR-03/71_5.tiff
- LR-03/71_6.tiff
- LR-03/71_7.tiff
- LR-03/72_0.tiff
- LR-03/72_1.tiff
- LR-03/72_2.tiff
- LR-03/72_3.tiff
- LR-03/72_4.tiff
- LR-03/72_5.tiff
- LR-03/72_6.tiff
- LR-03/72_7.tiff
- LR-03/73_0.tiff
- LR-03/73_1.tiff
- LR-03/73_2.tiff
- LR-03/73_3.tiff
- LR-03/73_4.tiff
- LR-03/73_5.tiff
- LR-03/73_6.tiff
- LR-03/73_7.tiff
- LR-03/74_0.tiff
- LR-03/74_1.tiff
- LR-03/74_2.tiff
- LR-03/74_3.tiff
- LR-03/74_4.tiff
- LR-03/74_5.tiff
- LR-03/74_6.tiff
- LR-03/74_7.tiff
- LR-03/75_0.tiff
- LR-03/75_1.tiff
- LR-03/75_2.tiff
- LR-03/75_3.tiff
- LR-03/75_4.tiff
- LR-03/75_5.tiff
- LR-03/75_6.tiff
- LR-03/75_7.tiff
- LR-03/76_0.tiff
- LR-03/76_1.tiff
- LR-03/76_2.tiff
- LR-03/76_3.tiff
- LR-03/76_4.tiff
- LR-03/76_5.tiff
- LR-03/76_6.tiff
- LR-03/76_7.tiff
- LR-03/77_0.tiff
- LR-03/77_1.tiff
- LR-03/77_2.tiff
- LR-03/77_3.tiff
- LR-03/77_4.tiff
- LR-03/77_5.tiff
- LR-03/77_6.tiff
- LR-03/77_7.tiff
- LR-03/78_0.tiff
- LR-03/78_1.tiff
- LR-03/78_2.tiff
- LR-03/78_3.tiff
- LR-03/78_4.tiff
- LR-03/78_5.tiff
- LR-03/78_6.tiff
- LR-03/78_7.tiff
- LR-03/79_0.tiff
- LR-03/79_1.tiff
- LR-03/79_2.tiff
- LR-03/79_3.tiff
- LR-03/79_4.tiff
- LR-03/79_5.tiff
- LR-03/79_6.tiff
- LR-03/79_7.tiff
