# Supplementary material for: Feasibility study of single-image super-resolution scanning system based on deep learning for pathological diagnosis of oral epithelial dysplasia
Source: Front Med (Lausanne). 2025 Mar 12;12:1550512. doi: 10.3389/fmed.2025.1550512 (PMC11936936; doi:10.3389/fmed.2025.1550512)
Supplement: Supplementary file 13 [file Data_Sheet_11.zip]

Archive with 254 entries (254 files):
- LR-04/100_0.tiff
- LR-04/100_1.tiff
- LR-04/100_2.tiff
- LR-04/100_3.tiff
- LR-04/100_4.tiff
- LR-04/100_5.tiff
- LR-04/100_6.tiff
- LR-04/100_7.tiff
- LR-04/101_0.tiff
- LR-04/101_1.tiff
- LR-04/101_2.tiff
- LR-04/101_3.tiff
- LR-04/101_4.tiff
- LR-04/101_5.tiff
- LR-04/101_6.tiff
- LR-04/101_7.tiff
- LR-04/102_0.tiff
- LR-04/102_1.tiff
- LR-04/102_2.tiff
- LR-04/102_3.tiff
- LR-04/102_4.tiff
- LR-04/102_5.tiff
- LR-04/102_6.tiff
- LR-04/102_7.tiff
- LR-04/103_0.tiff
- LR-04/103_1.tiff
- LR-04/103_2.tiff
- LR-04/103_3.tiff
- LR-04/103_4.tiff
- LR-04/103_5.tiff
- LR-04/103_6.tiff
- LR-04/103_7.tiff
- LR-04/104_0.tiff
- LR-04/104_1.tiff
- LR-04/104_2.tiff
- LR-04/104_3.tiff
- LR-04/104_4.tiff
- LR-04/104_5.tiff
- LR-04/104_6.tiff
- LR-04/104_7.tiff
- LR-04/105_0.tiff
- LR-04/105_1.tiff
- LR-04/105_2.tiff
- LR-04/105_3.tiff
- LR-04/105_4.tiff
- LR-04/105_5.tiff
- LR-04/105_6.tiff
- LR-04/105_7.tiff
- LR-04/106_0.tiff
- LR-04/106_1.tiff
- LR-04/106_2.tiff
- LR-04/106_3.tiff
- LR-04/106_4.tiff
- LR-04/106_5.tiff
- LR-04/106_6.tiff
- LR-04/106_7.tiff
- LR-04/107_0.tiff
- LR-04/107_1.tiff
- LR-04/107_2.tiff
- LR-04/107_3.tiff
- LR-04/107_4.tiff
- LR-04/107_5.tiff
- LR-04/107_6.tiff
- LR-04/107_7.tiff
- LR-04/108_0.tiff
- LR-04/108_1.tiff
- LR-04/108_2.tiff
- LR-04/108_3.tiff
- LR-04/108_4.tiff
- LR-04/108_5.tiff
- LR-04/108_6.tiff
- LR-04/108_7.tiff
- LR-04/109_0.tiff
- LR-04/109_1.tiff
- LR-04/109_2.tiff
- LR-04/109_3.tiff
- LR-04/109_4.tiff
- LR-04/109_5.tiff
- LR-04/109_6.tiff
- LR-04/109_7.tiff
- LR-04/110_0.tiff
- LR-04/110_1.tiff
- LR-04/110_2.tiff
- LR-04/110_3.tiff
- LR-04/110_4.tiff
- LR-04/110_5.tiff
- LR-04/110_6.tiff
- LR-04/110_7.tiff
- LR-04/111_0.tiff
- LR-04/111_1.tiff
- LR-04/111_2.tiff
- LR-04/111_3.tiff
- LR-04/111_4.tiff
- LR-04/111_5.tiff
- LR-04/80_0.tiff
- LR-04/80_1.tiff
- LR-04/80_2.tiff
- LR-04/80_3.tiff
- LR-04/80_4.tiff
- LR-04/80_5.tiff
- LR-04/80_6.tiff
- LR-04/80_7.tiff
- LR-04/81_0.tiff
- LR-04/81_1.tiff
- LR-04/81_2.tiff
- LR-04/81_3.tiff
- LR-04/81_4.tiff
- LR-04/81_5.tiff
- LR-04/81_6.tiff
- LR-04/81_7.tiff
- LR-04/82_0.tiff
- LR-04/82_1.tiff
- LR-04/82_2.tiff
- LR-04/82_3.tiff
- LR-04/82_4.tiff
- LR-04/82_5.tiff
- LR-04/82_6.tiff
- LR-04/82_7.tiff
- LR-04/83_0.tiff
- LR-04/83_1.tiff
- LR-04/83_2.tiff
- LR-04/83_3.tiff
- LR-04/83_4.tiff
- LR-04/83_5.tiff
- LR-04/83_6.tiff
- LR-04/83_7.tiff
- LR-04/84_0.tiff
- LR-04/84_1.tiff
- LR-04/84_2.tiff
- LR-04/84_3.tiff
- LR-04/84_4.tiff
- LR-04/84_5.tiff
- LR-04/84_6.tiff
- LR-04/84_7.tiff
- LR-04/85_0.tiff
- LR-04/85_1.tiff
- LR-04/85_2.tiff
- LR-04/85_3.tiff
- LR-04/85_4.tiff
- LR-04/85_5.tiff
- LR-04/85_6.tiff
- LR-04/85_7.tiff
- LR-04/86_0.tiff
- LR-04/86_1.tiff
- LR-04/86_2.tiff
- LR-04/86_3.tiff
- LR-04/86_4.tiff
- LR-04/86_5.tiff
- LR-04/86_6.tiff
- LR-04/86_7.tiff
- LR-04/87_0.tiff
- LR-04/87_1.tiff
- LR-04/87_2.tiff
- LR-04/87_3.tiff
- LR-04/87_4.tiff
- LR-04/87_5.tiff
- LR-04/87_6.tiff
- LR-04/87_7.tiff
- LR-04/88_0.tiff
- LR-04/88_1.tiff
- LR-04/88_2.tiff
- LR-04/88_3.tiff
- LR-04/88_4.tiff
- LR-04/88_5.tiff
- LR-04/88_6.tiff
- LR-04/88_7.tiff
- LR-04/89_0.tiff
- LR-04/89_1.tiff
- LR-04/89_2.tiff
- LR-04/89_3.tiff
- LR-04/89_4.tiff
- LR-04/89_5.tiff
- LR-04/89_6.tiff
- LR-04/89_7.tiff
- LR-04/90_0.tiff
- LR-04/90_1.tiff
- LR-04/90_2.tiff
- LR-04/90_3.tiff
- LR-04/90_4.tiff
- LR-04/90_5.tiff
- LR-04/90_6.tiff
- LR-04/90_7.tiff
- LR-04/91_0.tiff
- LR-04/91_1.tiff
- LR-04/91_2.tiff
- LR-04/91_3.tiff
- LR-04/91_4.tiff
- LR-04/91_5.tiff
- LR-04/91_6.tiff
- LR-04/91_7.tiff
- LR-04/92_0.tiff
- LR-04/92_1.tiff
- LR-04/92_2.tiff
- LR-04/92_3.tiff
- LR-04/92_4.tiff
- LR-04/92_5.tiff
- LR-04/92_6.tiff
- LR-04/92_7.tiff
- LR-04/93_0.tiff
- LR-04/93_1.tiff
- LR-04/93_2.tiff
- LR-04/93_3.tiff
- LR-04/93_4.tiff
- LR-04/93_5.tiff
- LR-04/93_6.tiff
- LR-04/93_7.tiff
- LR-04/94_0.tiff
- LR-04/94_1.tiff
- LR-04/94_2.tiff
- LR-04/94_3.tiff
- LR-04/94_4.tiff
- LR-04/94_5.tiff
- LR-04/94_6.tiff
- LR-04/94_7.tiff
- LR-04/95_0.tiff
- LR-04/95_1.tiff
- LR-04/95_2.tiff
- LR-04/95_3.tiff
- LR-04/95_4.tiff
- LR-04/95_5.tiff
- LR-04/95_6.tiff
- LR-04/95_7.tiff
- LR-04/96_0.tiff
- LR-04/96_1.tiff
- LR-04/96_2.tiff
- LR-04/96_3.tiff
- LR-04/96_4.tiff
- LR-04/96_5.tiff
- LR-04/96_6.tiff
- LR-04/96_7.tiff
- LR-04/97_0.tiff
- LR-04/97_1.tiff
- LR-04/97_2.tiff
- LR-04/97_3.tiff
- LR-04/97_4.tiff
- LR-04/97_5.tiff
- LR-04/97_6.tiff
- LR-04/97_7.tiff
- LR-04/98_0.tiff
- LR-04/98_1.tiff
- LR-04/98_2.tiff
- LR-04/98_3.tiff
- LR-04/98_4.tiff
- LR-04/98_5.tiff
- LR-04/98_6.tiff
- LR-04/98_7.tiff
- LR-04/99_0.tiff
- LR-04/99_1.tiff
- LR-04/99_2.tiff
- LR-04/99_3.tiff
- LR-04/99_4.tiff
- LR-04/99_5.tiff
- LR-04/99_6.tiff
- LR-04/99_7.tiff
