# Supplementary material for: Feasibility study of single-image super-resolution scanning system based on deep learning for pathological diagnosis of oral epithelial dysplasia
Source: Front Med (Lausanne). 2025 Mar 12;12:1550512. doi: 10.3389/fmed.2025.1550512 (PMC11936936; doi:10.3389/fmed.2025.1550512)
Supplement: Supplementary file 15 [file Data_Sheet_13.zip]

Archive with 200 entries (200 files):
- SR-02/21_0.tiff
- SR-02/21_1.tiff
- SR-02/21_2.tiff
- SR-02/21_3.tiff
- SR-02/21_4.tiff
- SR-02/21_5.tiff
- SR-02/21_6.tiff
- SR-02/21_7.tiff
- SR-02/22_0.tiff
- SR-02/22_1.tiff
- SR-02/22_2.tiff
- SR-02/22_3.tiff
- SR-02/22_4.tiff
- SR-02/22_5.tiff
- SR-02/22_6.tiff
- SR-02/22_7.tiff
- SR-02/23_0.tiff
- SR-02/23_1.tiff
- SR-02/23_2.tiff
- SR-02/23_3.tiff
- SR-02/23_4.tiff
- SR-02/23_5.tiff
- SR-02/23_6.tiff
- SR-02/23_7.tiff
- SR-02/24_0.tiff
- SR-02/24_1.tiff
- SR-02/24_2.tiff
- SR-02/24_3.tiff
- SR-02/24_4.tiff
- SR-02/24_5.tiff
- SR-02/24_6.tiff
- SR-02/24_7.tiff
- SR-02/25_0.tiff
- SR-02/25_1.tiff
- SR-02/25_2.tiff
- SR-02/25_3.tiff
- SR-02/25_4.tiff
- SR-02/25_5.tiff
- SR-02/25_6.tiff
- SR-02/25_7.tiff
- SR-02/26_0.tiff
- SR-02/26_1.tiff
- SR-02/26_2.tiff
- SR-02/26_3.tiff
- SR-02/26_4.tiff
- SR-02/26_5.tiff
- SR-02/26_6.tiff
- SR-02/26_7.tiff
- SR-02/27_0.tiff
- SR-02/27_1.tiff
- SR-02/27_2.tiff
- SR-02/27_3.tiff
- SR-02/27_4.tiff
- SR-02/27_5.tiff
- SR-02/27_6.tiff
- SR-02/27_7.tiff
- SR-02/28_0.tiff
- SR-02/28_1.tiff
- SR-02/28_2.tiff
- SR-02/28_3.tiff
- SR-02/28_4.tiff
- SR-02/28_5.tiff
- SR-02/28_6.tiff
- SR-02/28_7.tiff
- SR-02/29_0.tiff
- SR-02/29_1.tiff
- SR-02/29_2.tiff
- SR-02/29_3.tiff
- SR-02/29_4.tiff
- SR-02/29_5.tiff
- SR-02/29_6.tiff
- SR-02/29_7.tiff
- SR-02/30_0.tiff
- SR-02/30_1.tiff
- SR-02/30_2.tiff
- SR-02/30_3.tiff
- SR-02/30_4.tiff
- SR-02/30_5.tiff
- SR-02/30_6.tiff
- SR-02/30_7.tiff
- SR-02/31_0.tiff
- SR-02/31_1.tiff
- SR-02/31_2.tiff
- SR-02/31_3.tiff
- SR-02/31_4.tiff
- SR-02/31_5.tiff
- SR-02/31_6.tiff
- SR-02/31_7.tiff
- SR-02/32_0.tiff
- SR-02/32_1.tiff
- SR-02/32_2.tiff
- SR-02/32_3.tiff
- SR-02/32_4.tiff
- SR-02/32_5.tiff
- SR-02/32_6.tiff
- SR-02/32_7.tiff
- SR-02/33_0.tiff
- SR-02/33_1.tiff
- SR-02/33_2.tiff
- SR-02/33_3.tiff
- SR-02/33_4.tiff
- SR-02/33_5.tiff
- SR-02/33_6.tiff
- SR-02/33_7.tiff
- SR-02/34_0.tiff
- SR-02/34_1.tiff
- SR-02/34_2.tiff
- SR-02/34_3.tiff
- SR-02/34_4.tiff
- SR-02/34_5.tiff
- SR-02/34_6.tiff
- SR-02/34_7.tiff
- SR-02/35_0.tiff
- SR-02/35_1.tiff
- SR-02/35_2.tiff
- SR-02/35_3.tiff
- SR-02/35_4.tiff
- SR-02/35_5.tiff
- SR-02/35_6.tiff
- SR-02/35_7.tiff
- SR-02/36_0.tiff
- SR-02/36_1.tiff
- SR-02/36_2.tiff
- SR-02/36_3.tiff
- SR-02/36_4.tiff
- SR-02/36_5.tiff
- SR-02/36_6.tiff
- SR-02/36_7.tiff
- SR-02/37_0.tiff
- SR-02/37_1.tiff
- SR-02/37_2.tiff
- SR-02/37_3.tiff
- SR-02/37_4.tiff
- SR-02/37_5.tiff
- SR-02/37_6.tiff
- SR-02/37_7.tiff
- SR-02/38_0.tiff
- SR-02/38_1.tiff
- SR-02/38_2.tiff
- SR-02/38_3.tiff
- SR-02/38_4.tiff
- SR-02/38_5.tiff
- SR-02/38_6.tiff
- SR-02/38_7.tiff
- SR-02/39_0.tiff
- SR-02/39_1.tiff
- SR-02/39_2.tiff
- SR-02/39_3.tiff
- SR-02/39_4.tiff
- SR-02/39_5.tiff
- SR-02/39_6.tiff
- SR-02/39_7.tiff
- SR-02/40_0.tiff
- SR-02/40_1.tiff
- SR-02/40_2.tiff
- SR-02/40_3.tiff
- SR-02/40_4.tiff
- SR-02/40_5.tiff
- SR-02/40_6.tiff
- SR-02/40_7.tiff
- SR-02/41_0.tiff
- SR-02/41_1.tiff
- SR-02/41_2.tiff
- SR-02/41_3.tiff
- SR-02/41_4.tiff
- SR-02/41_5.tiff
- SR-02/41_6.tiff
- SR-02/41_7.tiff
- SR-02/42_0.tiff
- SR-02/42_1.tiff
- SR-02/42_2.tiff
- SR-02/42_3.tiff
- SR-02/42_4.tiff
- SR-02/42_5.tiff
- SR-02/42_6.tiff
- SR-02/42_7.tiff
- SR-02/43_0.tiff
- SR-02/43_1.tiff
- SR-02/43_2.tiff
- SR-02/43_3.tiff
- SR-02/43_4.tiff
- SR-02/43_5.tiff
- SR-02/43_6.tiff
- SR-02/43_7.tiff
- SR-02/44_0.tiff
- SR-02/44_1.tiff
- SR-02/44_2.tiff
- SR-02/44_3.tiff
- SR-02/44_4.tiff
- SR-02/44_5.tiff
- SR-02/44_6.tiff
- SR-02/44_7.tiff
- SR-02/45_0.tiff
- SR-02/45_1.tiff
- SR-02/45_2.tiff
- SR-02/45_3.tiff
- SR-02/45_4.tiff
- SR-02/45_5.tiff
- SR-02/45_6.tiff
- SR-02/45_7.tiff
